# Supplementary material for: cis-{1-Butyl-3-[2-(phenyl­sulfan­yl)eth­yl]-4-imidazolin-2-yl-κ2 C 2,S′}di­chlorido­platinum(II)
Source: IUCrdata. 2020 Nov 3;5(Pt 11):x201433. doi: 10.1107/S2414314620014339 (PMC9462157; doi:10.1107/S2414314620014339)
Supplement: Supplementary file 1 [file x-05-x201433-sup1.cif]

##############################################################################
#                                                                            #
# This CIF contains the data for a data article accepted for                 #
# publication in IUCrData. It conforms to the requirements of                #
# Notes for Authors for IUCrData, and has been                               #
# peer reviewed under the auspices of IUCrData.                              #
#                                                                            #
# Full details of the Crystallographic Information File format               #
# are given in the paper "The Crystallographic Information File (CIF):       #
# a New Standard Archive File for Crystallography" by S. R. Hall, F. H.      #
# Allen and I. D. Brown [Acta Cryst. (1991), A47, 655-685].                  #
#                                                                            #
# The current version of the core CIF dictionary is obtainable from          #
# ftp://ftp.iucr.org/pub/cif_core.dic.                                       #
#                                                                            #
# Software is freely available for graphical display of the structure(s)     #
# in this CIF. For information consult the CIF software page                 #
# http://www.iucr.org/resources/cif/software.                                #
#                                                                            #
# This file may be used for bona fide research purposes within the           #
# scientific community so long as proper attribution is given to the data    # 
# article from which it was obtained.                                        #
#                                                                            #
##############################################################################
data_global
_audit_creation_method
;
Olex2 1.3
(compiled 2020.02.04 svn.rd84adfe8 for OlexSys, GUI svn.r6032)
;
_journal_data_validation_number     ?
_journal_date_recd_electronic     2020-05-22
_journal_date_accepted     2020-10-28
_journal_name_full     'IUCrData'
_journal_year     2020
_journal_volume     5
_journal_issue     11
_journal_page_first     0
_journal_page_last     0
_journal_paper_category     HM
_journal_paper_doi     10.1107/S2414314620014339
_journal_coeditor_code     IS5540
_publ_contact_author_name
;
Dr. Hua-Gang Yao
;
_publ_contact_author_address
;
School of Chemistry and Chemical Engineering
 Guangdong Pharmaceutical University
 Guangdong 528458
 China
;
_publ_contact_author_email     'yaohg518@126.com'
_publ_contact_author_fax
;
86 760 88207937
;
_publ_contact_author_phone
;
86 760 88207939
;
_publ_section_title
;\
<i>cis</i>-{1-Butyl-3-[2-(phenylsulfanyl)ethyl]-4-imidazolin-2-yl-\
\k^2^<i>C</i>^2^,<i>S</i>'}dichloridoplatinum(II)
;
loop_
    _publ_author_name
    _publ_author_footnote
    _publ_author_address
    'Bing-Bing Liang' .
;
School of Chemistry and Chemical Engineering
Guangdong Pharmaceutical University
Guangdong 528458
People's Republic of China
;
    'Hong-Gang Xiong' .
;
School of Chemistry and Chemical Engineering
Guangdong Pharmaceutical University
Guangdong 528458
People's Republic of China
;
    'Wan-Yu Hong' .
;
School of Chemistry and Chemical Engineering
Guangdong Pharmaceutical University
Guangdong 528458
People's Republic of China
;
    'Hua-Gang Yao' .
;
School of Chemistry and Chemical Engineering
Guangdong Pharmaceutical University
Guangdong 528458
People's Republic of China
;
_publ_section_synopsis
;
The title compound, [PtCl~2~(C~15~H~20~N~2~S)], was synthesized from the
reaction between <i>N</i>-heterocyclic carbene(NHC)-thioether ligand and
potassium tetrachloroplatinate. In the crystal, the molecules are linked
<i>via</i> C---H...Cl and C---H...\p interactions, forming a layer parallel to
the <i>ab</i> plane.
;
data_I
_database_code_depnum_ccdc_archive 'CCDC 2041081'
_audit_creation_method
;
Olex2 1.3
(compiled 2020.02.04 svn.rd84adfe8 for OlexSys, GUI svn.r6032)
;
_chemical_name_systematic
;\
<i>cis</i>-{1-Butyl-3-[2-(phenylsulfanyl)ethyl]-4-imidazolin-2-yl-\
\k^2^<i>C</i>^2^,<i>S</i>'}dichloridoplatinum(II)
;
_chemical_name_common     ?
_chemical_formula_moiety     'C15 H20 Cl2 N2 Pt S'
_chemical_formula_sum     'C15 H20 Cl2 N2 Pt S'
_chemical_formula_iupac     '[Pt Cl2 (C15 H20 N2 S)]'
_chemical_formula_weight     526.38
_chemical_melting_point     ?
_chemical_absolute_configuration     ?
_space_group_crystal_system     orthorhombic
_space_group_name_H-M_alt     'P 21 21 21'
_space_group_name_Hall     'P 2ac 2ab'
loop_
    _space_group_symop_operation_xyz
    'x, y, z'
    '-x+1/2, -y, z+1/2'
    '-x, y+1/2, -z+1/2'
    'x+1/2, -y+1/2, -z'
_cell_length_a     8.4254(3)
_cell_length_b     10.1535(4)
_cell_length_c     20.2262(10)
_cell_angle_alpha     90
_cell_angle_beta     90
_cell_angle_gamma     90
_cell_volume     1730.30(13)
_cell_formula_units_Z     4
_cell_measurement_reflns_used     6072
_cell_measurement_theta_min     2.2510
_cell_measurement_theta_max     29.3320
_cell_measurement_temperature     100.00(10)
_exptl_crystal_description     block
_exptl_crystal_colour     colourless
_exptl_crystal_size_max     0.12
_exptl_crystal_size_mid     0.11
_exptl_crystal_size_min     0.09
_exptl_crystal_density_diffrn     2.021
_exptl_crystal_density_meas     ?
_exptl_crystal_density_method     ?
_exptl_crystal_F_000     1008
_exptl_absorpt_coefficient_mu     8.533
_exptl_absorpt_correction_type     multi-scan
_exptl_absorpt_process_details
;
(CrysAlisPro; Rigaku OD, 2015)
;
_exptl_absorpt_correction_T_min     0.31008
_exptl_absorpt_correction_T_max     1.00000
_diffrn_ambient_temperature     100.00(10)
_diffrn_source     'micro-focus sealed X-ray tube'
_diffrn_radiation_type     'Mo K\a'
_diffrn_radiation_wavelength     0.71073
_diffrn_radiation_monochromator     mirror
_diffrn_measurement_device_type
                'Rigaku Oxford Diffraction SuperNova, Dual, Cu at zero, AtlasS2'
_diffrn_measurement_device     'four-circle diffractometer'
_diffrn_measurement_method     '\w scans'
_diffrn_detector     'CCD plate'
_diffrn_detector_area_resol_mean     5.2684
_diffrn_reflns_number     11246
_diffrn_reflns_av_R_equivalents     0.0500
_diffrn_reflns_av_unetI/netI     0.0498
_diffrn_reflns_theta_min     2.014
_diffrn_reflns_theta_max     24.998
_diffrn_reflns_theta_full     24.998
_diffrn_measured_fraction_theta_max     1.000
_diffrn_measured_fraction_theta_full     1.000
_diffrn_reflns_limit_h_min     -9
_diffrn_reflns_limit_h_max     10
_diffrn_reflns_limit_k_min     -10
_diffrn_reflns_limit_k_max     12
_diffrn_reflns_limit_l_min     -24
_diffrn_reflns_limit_l_max     22
_diffrn_radiation_probe     x-ray
_refine_special_details     ?
_reflns_number_total     3045
_reflns_number_gt     2911
_reflns_threshold_expression     'I > 2\s(I)'
_refine_ls_structure_factor_coef     Fsqd
_refine_ls_matrix_type     full
_refine_ls_R_factor_all     0.0356
_refine_ls_R_factor_gt     0.0328
_refine_ls_wR_factor_gt     0.0710
_refine_ls_wR_factor_ref     0.0726
_refine_ls_goodness_of_fit_ref     1.095
_refine_ls_restrained_S_all     1.094
_refine_ls_number_reflns     3045
_refine_ls_number_parameters     190
_refine_ls_number_restraints     6
_refine_ls_hydrogen_treatment     constr
_refine_ls_weighting_scheme     calc
_refine_ls_weighting_details
              'w=1/[\s^2^(Fo^2^)+(0.0237P)^2^+8.5737P] where P=(Fo^2^+2Fc^2^)/3'
_atom_sites_solution_hydrogens     geom
_atom_sites_solution_primary     dual
_atom_sites_solution_secondary     ?
_refine_ls_shift/su_max     0.000
_refine_ls_shift/su_mean     0.000
_refine_diff_density_max     1.267
_refine_diff_density_min     -0.897
_refine_ls_extinction_method     none
_refine_ls_extinction_coef     .
_refine_ls_abs_structure_details
;
Flack <i>x</i> determined using 1166 quotients
[(<i>I</i>^+^)-(<i>I</i>^-^)]/[(<i>I</i>^+^)+(<i>I</i>^-^)]
(Parsons <i>et al.</i>, 2013)
;
_refine_ls_abs_structure_Flack     -0.020(7)
loop_
    _atom_type_symbol
    _atom_type_description
    _atom_type_scat_dispersion_real
    _atom_type_scat_dispersion_imag
    _atom_type_scat_source
    'C' 'C' 0.0033 0.0016
                         'International Tables Vol C Tables 4.2.6.8 and 6.1.1.4'
    'H' 'H' 0.0000 0.0000
                         'International Tables Vol C Tables 4.2.6.8 and 6.1.1.4'
    'Cl' 'Cl' 0.1484 0.1585
                         'International Tables Vol C Tables 4.2.6.8 and 6.1.1.4'
    'N' 'N' 0.0061 0.0033
                         'International Tables Vol C Tables 4.2.6.8 and 6.1.1.4'
    'Pt' 'Pt' -1.7033 8.3905
                         'International Tables Vol C Tables 4.2.6.8 and 6.1.1.4'
    'S' 'S' 0.1246 0.1234
                         'International Tables Vol C Tables 4.2.6.8 and 6.1.1.4'
_computing_data_collection
;
CrysAlisPro (Rigaku OD, 2015)
;
_computing_cell_refinement
;
CrysAlisPro (Rigaku OD, 2015)
;
_computing_data_reduction
;
CrysAlisPro (Rigaku OD, 2015)
;
_computing_structure_solution
;
<i>SHELXT</i> (Sheldrick, 2015<i>a</i>)
;
_computing_structure_refinement
;
<i>SHELXL2018/3</i> (Sheldrick, 2015<i>b</i>)
;
_computing_molecular_graphics
;
<i>OLEX2</i>  (Dolomanov <i>et al.</i>,  2009)
;
_computing_publication_material
;
<i>OLEX2</i>  (Dolomanov <i>et al.</i>,  2009)
;
loop_
    _atom_site_type_symbol
    _atom_site_label
    _atom_site_fract_x
    _atom_site_fract_y
    _atom_site_fract_z
    _atom_site_U_iso_or_equiv
    _atom_site_adp_type
    _atom_site_calc_flag
    _atom_site_occupancy
    _atom_site_disorder_assembly
    _atom_site_disorder_group
    Pt Pt1 0.63221(5) 0.45155(4) 0.36816(2) 0.01172(13) Uani d 1 . .
    Cl Cl1 0.8671(4) 0.3701(3) 0.41687(15) 0.0251(7) Uani d 1 . .
    Cl Cl2 0.7685(3) 0.4970(3) 0.27062(15) 0.0166(7) Uani d 1 . .
    S S1 0.5012(4) 0.3876(3) 0.46058(16) 0.0132(6) Uani d 1 . .
    N N1 0.3999(10) 0.6337(9) 0.2997(5) 0.013(2) Uani d 1 . .
    N N2 0.2959(10) 0.4495(10) 0.3301(5) 0.013(2) Uani d 1 . .
    C C1 0.4671(13) 0.5293(12) 0.5109(6) 0.017(3) Uani d 1 . .
    C C2 0.3753(16) 0.6352(11) 0.4903(6) 0.022(3) Uani d 1 . .
    H H2 0.324679 0.633418 0.449406 0.027 Uiso calc 1 . .
    C C3 0.3602(18) 0.7440(11) 0.5317(6) 0.023(3) Uani d 1 . .
    H H3 0.301393 0.816485 0.517916 0.027 Uiso calc 1 . .
    C C4 0.4319(15) 0.7454(13) 0.5932(7) 0.026(3) Uani d 1 . .
    H H4 0.421705 0.818696 0.620501 0.031 Uiso calc 1 . .
    C C5 0.5187(15) 0.6376(14) 0.6141(7) 0.028(3) Uani d 1 . .
    H H5 0.565556 0.637828 0.655695 0.034 Uiso calc 1 . .
    C C6 0.5362(14) 0.5289(13) 0.5730(6) 0.023(3) Uani d 1 . .
    H H6 0.594069 0.456209 0.587208 0.028 Uiso calc 1 . .
    C C7 0.2978(14) 0.3408(13) 0.4385(6) 0.017(3) Uani d 1 . .
    H H7A 0.270431 0.259251 0.460755 0.021 Uiso calc 1 . .
    H H7B 0.225027 0.408416 0.453583 0.021 Uiso calc 1 . .
    C C8 0.2785(13) 0.3224(11) 0.3637(7) 0.016(3) Uani d 1 . .
    H H8A 0.358118 0.261421 0.347493 0.019 Uiso calc 1 . .
    H H8B 0.174644 0.285757 0.354193 0.019 Uiso calc 1 . .
    C C9 0.1750(14) 0.5213(13) 0.3000(6) 0.020(3) Uani d 1 . .
    H H9 0.069889 0.495503 0.294379 0.024 Uiso calc 1 . .
    C C10 0.2414(14) 0.6358(12) 0.2805(6) 0.015(3) Uani d 1 . .
    H H10 0.190345 0.703945 0.258351 0.018 Uiso calc 1 . .
    C C11 0.4343(14) 0.5184(11) 0.3288(6) 0.016(3) Uani d 1 . .
    C C12 0.5054(15) 0.7492(12) 0.2959(6) 0.018(3) Uani d 1 . .
    H H12A 0.477671 0.801717 0.257510 0.021 Uiso calc 1 . .
    H H12B 0.614370 0.719995 0.290687 0.021 Uiso calc 1 . .
    C C13 0.4914(14) 0.8325(11) 0.3576(6) 0.018(3) Uani d 1 . .
    H H13A 0.533278 0.783493 0.394901 0.022 Uiso calc 1 . .
    H H13B 0.380163 0.850067 0.366229 0.022 Uiso calc 1 . .
    C C14 0.5803(14) 0.9636(13) 0.3520(6) 0.023(3) Uani d 1 . .
    H H14A 0.691832 0.946477 0.343681 0.028 Uiso calc 1 . .
    H H14B 0.538795 1.012962 0.314704 0.028 Uiso calc 1 . .
    C C15 0.5640(17) 1.0449(15) 0.4139(7) 0.037(4) Uani d 1 . .
    H H15A 0.620925 1.126163 0.408726 0.055 Uiso calc 1 . .
    H H15B 0.453847 1.063416 0.421815 0.055 Uiso calc 1 . .
    H H15C 0.606756 0.996986 0.450767 0.055 Uiso calc 1 . .
loop_
    _atom_site_aniso_label
    _atom_site_aniso_U_11
    _atom_site_aniso_U_22
    _atom_site_aniso_U_33
    _atom_site_aniso_U_12
    _atom_site_aniso_U_13
    _atom_site_aniso_U_23
    Pt1 0.0068(2) 0.0125(2) 0.0158(2) -0.00009(17) 0.0003(2) -0.0010(2)
    Cl1 0.0119(14) 0.0317(17) 0.0317(18) 0.0032(16) -0.0018(16) 0.0097(14)
    Cl2 0.0094(15) 0.0230(15) 0.0174(16) -0.0007(11) 0.0022(12) -0.0003(12)
    S1 0.0116(15) 0.0097(15) 0.0183(17) -0.0005(11) 0.0018(13) 0.0005(13)
    N1 0.004(5) 0.014(5) 0.022(6) 0.001(4) -0.004(4) 0.000(4)
    N2 0.010(3) 0.012(3) 0.016(3) 0.000(2) -0.001(2) 0.001(2)
    C1 0.011(6) 0.020(7) 0.020(7) 0.000(5) 0.004(5) -0.006(6)
    C2 0.013(6) 0.024(7) 0.030(7) -0.002(6) 0.002(7) -0.003(6)
    C3 0.029(7) 0.010(6) 0.029(8) 0.005(6) 0.002(7) -0.003(5)
    C4 0.021(7) 0.023(7) 0.033(9) -0.006(5) 0.011(6) -0.018(7)
    C5 0.017(7) 0.042(9) 0.026(9) 0.001(6) -0.005(6) -0.012(7)
    C6 0.013(7) 0.025(8) 0.032(8) 0.007(5) -0.004(5) 0.000(6)
    C7 0.015(6) 0.022(7) 0.016(7) -0.007(5) -0.002(5) 0.001(6)
    C8 0.008(6) 0.016(6) 0.023(7) -0.003(4) -0.005(6) -0.004(6)
    C9 0.012(7) 0.031(8) 0.018(7) 0.005(5) -0.012(5) -0.005(6)
    C10 0.015(6) 0.013(6) 0.017(7) 0.010(5) 0.003(5) 0.004(6)
    C11 0.014(6) 0.012(7) 0.020(7) -0.005(5) -0.007(5) 0.003(5)
    C12 0.013(7) 0.022(7) 0.018(7) 0.003(5) 0.002(5) 0.010(6)
    C13 0.010(6) 0.021(6) 0.023(8) 0.000(5) -0.005(5) -0.003(6)
    C14 0.016(6) 0.022(7) 0.031(8) 0.000(5) -0.003(5) 0.003(6)
    C15 0.039(8) 0.024(7) 0.047(9) -0.001(7) -0.017(7) 0.007(8)
_geom_special_details
;
 All esds (except the esd in the dihedral angle between two l.s. planes)
 are estimated using the full covariance matrix.  The cell esds are taken
 into account individually in the estimation of esds in distances, angles
 and torsion angles; correlations between esds in cell parameters are only
 used when they are defined by crystal symmetry.  An approximate (isotropic)
 treatment of cell esds is used for estimating esds involving l.s. planes.
;
loop_
    _geom_bond_atom_site_label_1
    _geom_bond_atom_site_label_2
    _geom_bond_site_symmetry_2
    _geom_bond_distance
    _geom_bond_publ_flag
    Pt1 Cl1 . 2.360(3) n
    Pt1 Cl2 . 2.329(3) n
    Pt1 S1 . 2.266(3) n
    Pt1 C11 . 1.968(12) n
    S1 C1 . 1.786(12) ?
    S1 C7 . 1.834(12) ?
    N1 C10 . 1.390(15) ?
    N1 C11 . 1.343(15) ?
    N1 C12 . 1.474(15) ?
    N2 C8 . 1.465(15) ?
    N2 C9 . 1.393(14) ?
    N2 C11 . 1.360(14) ?
    C1 C2 . 1.388(17) ?
    C1 C6 . 1.385(17) ?
    C2 H2 . 0.9300 ?
    C2 C3 . 1.394(16) ?
    C3 H3 . 0.9300 ?
    C3 C4 . 1.383(19) ?
    C4 H4 . 0.9300 ?
    C4 C5 . 1.383(19) ?
    C5 H5 . 0.9300 ?
    C5 C6 . 1.388(19) ?
    C6 H6 . 0.9300 ?
    C7 H7A . 0.9700 ?
    C7 H7B . 0.9700 ?
    C7 C8 . 1.533(18) ?
    C8 H8A . 0.9700 ?
    C8 H8B . 0.9700 ?
    C9 H9 . 0.9300 ?
    C9 C10 . 1.349(17) ?
    C10 H10 . 0.9300 ?
    C12 H12A . 0.9700 ?
    C12 H12B . 0.9700 ?
    C12 C13 . 1.513(17) ?
    C13 H13A . 0.9700 ?
    C13 H13B . 0.9700 ?
    C13 C14 . 1.532(16) ?
    C14 H14A . 0.9700 ?
    C14 H14B . 0.9700 ?
    C14 C15 . 1.507(18) ?
    C15 H15A . 0.9600 ?
    C15 H15B . 0.9600 ?
    C15 H15C . 0.9600 ?
loop_
    _geom_angle_atom_site_label_1
    _geom_angle_atom_site_label_2
    _geom_angle_atom_site_label_3
    _geom_angle_site_symmetry_1
    _geom_angle_site_symmetry_3
    _geom_angle
    _geom_angle_publ_flag
    Cl2 Pt1 Cl1 . . 90.54(11) n
    S1 Pt1 Cl1 . . 87.93(11) n
    S1 Pt1 Cl2 . . 174.77(11) n
    C11 Pt1 Cl1 . . 179.0(4) n
    C11 Pt1 Cl2 . . 90.4(4) n
    C11 Pt1 S1 . . 91.1(4) n
    C1 S1 Pt1 . . 108.5(4) ?
    C1 S1 C7 . . 101.4(6) ?
    C7 S1 Pt1 . . 109.2(4) ?
    C10 N1 C12 . . 123.6(10) ?
    C11 N1 C10 . . 110.1(10) ?
    C11 N1 C12 . . 125.9(9) ?
    C9 N2 C8 . . 126.2(9) ?
    C11 N2 C8 . . 123.2(9) ?
    C11 N2 C9 . . 110.5(10) ?
    C2 C1 S1 . . 122.8(9) ?
    C6 C1 S1 . . 116.6(10) ?
    C6 C1 C2 . . 120.7(12) ?
    C1 C2 H2 . . 120.5 ?
    C1 C2 C3 . . 118.9(12) ?
    C3 C2 H2 . . 120.5 ?
    C2 C3 H3 . . 119.7 ?
    C4 C3 C2 . . 120.7(12) ?
    C4 C3 H3 . . 119.7 ?
    C3 C4 H4 . . 120.1 ?
    C3 C4 C5 . . 119.8(12) ?
    C5 C4 H4 . . 120.1 ?
    C4 C5 H5 . . 119.9 ?
    C4 C5 C6 . . 120.2(13) ?
    C6 C5 H5 . . 119.9 ?
    C1 C6 C5 . . 119.7(12) ?
    C1 C6 H6 . . 120.2 ?
    C5 C6 H6 . . 120.2 ?
    S1 C7 H7A . . 109.3 ?
    S1 C7 H7B . . 109.3 ?
    H7A C7 H7B . . 107.9 ?
    C8 C7 S1 . . 111.8(8) ?
    C8 C7 H7A . . 109.3 ?
    C8 C7 H7B . . 109.3 ?
    N2 C8 C7 . . 109.9(10) ?
    N2 C8 H8A . . 109.7 ?
    N2 C8 H8B . . 109.7 ?
    C7 C8 H8A . . 109.7 ?
    C7 C8 H8B . . 109.7 ?
    H8A C8 H8B . . 108.2 ?
    N2 C9 H9 . . 127.0 ?
    C10 C9 N2 . . 106.0(10) ?
    C10 C9 H9 . . 127.0 ?
    N1 C10 H10 . . 126.1 ?
    C9 C10 N1 . . 107.7(10) ?
    C9 C10 H10 . . 126.1 ?
    N1 C11 Pt1 . . 131.4(8) ?
    N1 C11 N2 . . 105.7(9) ?
    N2 C11 Pt1 . . 122.8(8) ?
    N1 C12 H12A . . 109.5 ?
    N1 C12 H12B . . 109.5 ?
    N1 C12 C13 . . 110.8(10) ?
    H12A C12 H12B . . 108.1 ?
    C13 C12 H12A . . 109.5 ?
    C13 C12 H12B . . 109.5 ?
    C12 C13 H13A . . 109.0 ?
    C12 C13 H13B . . 109.0 ?
    C12 C13 C14 . . 112.7(10) ?
    H13A C13 H13B . . 107.8 ?
    C14 C13 H13A . . 109.0 ?
    C14 C13 H13B . . 109.0 ?
    C13 C14 H14A . . 109.3 ?
    C13 C14 H14B . . 109.3 ?
    H14A C14 H14B . . 108.0 ?
    C15 C14 C13 . . 111.7(11) ?
    C15 C14 H14A . . 109.3 ?
    C15 C14 H14B . . 109.3 ?
    C14 C15 H15A . . 109.5 ?
    C14 C15 H15B . . 109.5 ?
    C14 C15 H15C . . 109.5 ?
    H15A C15 H15B . . 109.5 ?
    H15A C15 H15C . . 109.5 ?
    H15B C15 H15C . . 109.5 ?
loop_
    _geom_torsion_atom_site_label_1
    _geom_torsion_atom_site_label_2
    _geom_torsion_atom_site_label_3
    _geom_torsion_atom_site_label_4
    _geom_torsion_site_symmetry_1
    _geom_torsion_site_symmetry_2
    _geom_torsion_site_symmetry_3
    _geom_torsion_site_symmetry_4
    _geom_torsion
    _geom_torsion_publ_flag
    Pt1 S1 C1 C2 . . . . 62.3(11) ?
    Pt1 S1 C1 C6 . . . . -118.3(9) ?
    Pt1 S1 C7 C8 . . . . 14.3(10) ?
    S1 C1 C2 C3 . . . . -177.4(10) ?
    S1 C1 C6 C5 . . . . 178.0(10) ?
    S1 C7 C8 N2 . . . . -67.4(11) ?
    N1 C12 C13 C14 . . . . -171.7(10) ?
    N2 C9 C10 N1 . . . . -0.9(13) ?
    C1 S1 C7 C8 . . . . 128.8(9) ?
    C1 C2 C3 C4 . . . . -2(2) ?
    C2 C1 C6 C5 . . . . -2.5(19) ?
    C2 C3 C4 C5 . . . . 0(2) ?
    C3 C4 C5 C6 . . . . 1(2) ?
    C4 C5 C6 C1 . . . . 0(2) ?
    C6 C1 C2 C3 . . . . 3.2(19) ?
    C7 S1 C1 C2 . . . . -52.6(11) ?
    C7 S1 C1 C6 . . . . 126.8(10) ?
    C8 N2 C9 C10 . . . . 175.0(11) ?
    C8 N2 C11 Pt1 . . . . 3.2(16) ?
    C8 N2 C11 N1 . . . . -174.1(10) ?
    C9 N2 C8 C7 . . . . -108.8(12) ?
    C9 N2 C11 Pt1 . . . . 178.8(8) ?
    C9 N2 C11 N1 . . . . 1.5(14) ?
    C10 N1 C11 Pt1 . . . . -179.0(10) ?
    C10 N1 C11 N2 . . . . -2.0(14) ?
    C10 N1 C12 C13 . . . . 86.3(13) ?
    C11 N1 C10 C9 . . . . 1.8(14) ?
    C11 N1 C12 C13 . . . . -85.0(14) ?
    C11 N2 C8 C7 . . . . 66.0(14) ?
    C11 N2 C9 C10 . . . . -0.4(14) ?
    C12 N1 C10 C9 . . . . -170.7(11) ?
    C12 N1 C11 Pt1 . . . . -6.7(19) ?
    C12 N1 C11 N2 . . . . 170.3(10) ?
    C12 C13 C14 C15 . . . . 179.8(10) ?
loop_
    _geom_hbond_atom_site_label_D
    _geom_hbond_atom_site_label_H
    _geom_hbond_atom_site_label_A
    _geom_hbond_site_symmetry_A
    _geom_hbond_distance_DH
    _geom_hbond_distance_HA
    _geom_hbond_distance_DA
    _geom_hbond_angle_DHA
    _geom_hbond_publ_flag
    C9 H9 Cl2 1_455 0.93 2.58 3.485(12) 163 yes
    C2 H2 Cg1 1_555 0.93 2.98 3.828(13) 151 yes
    C14 H14A Cg1 3_655 0.97 2.82 3.480(13) 126 yes
_shelx_space_group_comment
;
The symmetry employed for this shelxl refinement is uniquely defined
by the following loop, which should always be used as a source of
symmetry information in preference to the above space-group names.
They are only intended as comments.
;
_shelx_estimated_absorpt_T_min     ?
_shelx_estimated_absorpt_T_max     ?
_shelx_hkl_file     {769c765d-4b9d-443f-baed-1f765aa38f51}
_shelx_hkl_checksum     91013
_shelx_res_file     {9a4d13ba-65a2-4e99-abe3-6668850ca72e}
_shelx_res_checksum     27438
