# Supplementary material for: cis-{1-Butyl-3-[2-(phenyl­sulfan­yl)eth­yl]-4-imidazolin-2-yl-κ2 C 2,S′}di­chlorido­platinum(II)
Source: IUCrdata. 2020 Nov 3;5(Pt 11):x201433. doi: 10.1107/S2414314620014339 (PMC9462157; doi:10.1107/S2414314620014339)
Supplement: Supplementary file 2 [file x-05-x201433-Isup2.hkl]

#
# h,k,l, Fc-squared, Fo-squared, sigma(Fo-squared), status flag
#
data_I
_shelx_title ' l3ds_a.res in P2(1)2(1)2(1)'
_shelx_refln_list_code          4
_shelx_F_calc_maximum      348.42
_exptl_crystal_F_000      1008.00
_reflns_d_resolution_high  0.8409

loop_
 _space_group_symop_operation_xyz
 'x, y, z'
 '-x+1/2, -y, z+1/2'
 '-x, y+1/2, -z+1/2'
 'x+1/2, -y+1/2, -z'

_cell_length_a     8.4254
_cell_length_b    10.1535
_cell_length_c    20.2262
_cell_angle_alpha  90.000
_cell_angle_beta   90.000
_cell_angle_gamma  90.000

_shelx_F_squared_multiplier     1.000

loop_
 _refln_index_h
 _refln_index_k
 _refln_index_l
 _refln_F_squared_calc
 _refln_F_squared_meas
 _refln_F_squared_sigma
 _refln_observed_status
   2   0   0        766.60        969.22       138.69 o
   4   0   0      29586.71      29004.90      1262.55 o
   6   0   0       3986.19       3826.88       348.13 o
   8   0   0      45600.46      43055.98      2147.48 o
  10   0   0       2171.64       2331.19       508.26 o
   1   1   0      30016.79      33852.29       453.26 o
   2   1   0       6865.82       7001.27       156.48 o
   3   1   0      11672.26      13220.10       343.44 o
   4   1   0        811.12       1056.78       122.96 o
   5   1   0      32583.10      33513.94       639.48 o
   6   1   0       4389.40       4077.17       215.55 o
   7   1   0      10130.78      10895.44       640.38 o
   8   1   0        298.86        870.62       241.13 o
   9   1   0      31175.79      31356.32      1332.56 o
   0   2   0     104409.89     119526.08      4008.87 o
   1   2   0       7076.39       6967.76       174.20 o
   2   2   0       1789.21       1882.93        83.51 o
   3   2   0       3631.02       3690.59       131.30 o
   4   2   0      21646.47      22905.10       476.85 o
   5   2   0        700.32       1043.63        96.15 o
   6   2   0        141.51        318.55       110.83 o
   7   2   0       6084.51       5872.85       273.48 o
   8   2   0      13030.91      13630.97       777.79 o
   9   2   0       2458.23       2318.34       384.08 o
   1   3   0      26281.91      28543.89       389.98 o
   2   3   0      26031.94      26021.43       392.77 o
   3   3   0        182.44        489.49        54.03 o
   4   3   0        122.70        369.25        90.75 o
   5   3   0       4877.50       5706.04       185.84 o
   6   3   0      19752.05      18475.48       415.18 o
   7   3   0       7156.56       6955.41       339.74 o
   8   3   0       1731.68       2051.72       262.07 o
   9   3   0       6638.17       7463.45       623.99 o
   0   4   0       7035.53       7169.17       249.31 o
   1   4   0      21484.46      21694.71       359.57 o
   2   4   0       1768.81       1755.80        85.99 o
   3   4   0      36712.77      37483.98       568.80 o
   4   4   0       1798.52       2492.03       123.84 o
   5   4   0      10989.85      10560.90       263.05 o
   6   4   0        896.34       1103.01       126.15 o
   7   4   0      23641.57      22008.16       615.70 o
   8   4   0         80.86        351.06        98.45 o
   9   4   0       2628.58       2935.58       325.66 o
   1   5   0        236.36        515.88        52.88 o
   2   5   0      57201.73      55810.76       854.44 o
   3   5   0       1688.85       1717.11        93.46 o
   4   5   0        956.31       1233.58       104.17 o
   5   5   0        465.78        663.28        87.46 o
   6   5   0      30080.48      28957.07       656.02 o
   7   5   0        783.69        853.84        96.79 o
   8   5   0       4092.83       3890.89       267.87 o
   9   5   0        130.75        286.58       145.10 o
   1   6   0      18048.90      18056.29       309.34 o
   2   6   0       1897.86       2418.81       121.23 o
   3   6   0      51462.57      52773.77       867.97 o
   4   6   0       4518.01       4565.08       174.42 o
   5   6   0      16685.67      16674.11       401.77 o
   6   6   0       1640.59       1818.23       226.79 o
   7   6   0      16950.63      16218.60       495.95 o
   8   6   0        830.05        768.07       146.13 o
   1   7   0       2292.73       2402.97       102.42 o
   2   7   0      21343.96      21129.60       427.94 o
   3   7   0       5752.73       5586.03       235.83 o
   5   7   0       5970.96       6204.97       267.22 o
   6   7   0      19039.77      18155.18       573.13 o
   7   7   0        844.41        653.04       157.86 o
   8   7   0       3034.61       3208.50       298.79 o
   0   8   0       1647.37       2144.83       197.43 o
   1   8   0       2187.48       2075.76       131.44 o
   2   8   0        601.70        976.06       116.00 o
   3   8   0      13535.61      13330.57       361.66 o
   4   8   0      16355.08      16814.68       427.08 o
   5   8   0       2709.79       2799.83       188.14 o
   6   8   0        579.72        791.62       126.67 o
   7   8   0       3438.33       3906.64       323.36 o
   1   9   0       5094.64       4861.44       158.32 o
   2   9   0       3530.24       3319.55       166.07 o
   3   9   0      11971.99      12701.01       385.07 o
   4   9   0         79.22        113.81        74.82 o
   5   9   0      14815.51      14713.34       550.73 o
   6   9   0       2467.48       2570.40       226.52 o
   0  10   0      23776.68      22010.60      1990.03 o
   1  10   0        142.65        330.13        65.39 o
   2  10   0         52.35        106.41        72.16 o
   3  10   0         92.20        390.23       149.53 o
   4  10   0      25347.66      27830.84       797.42 o
   5  10   0         92.29          0.00       140.55 o
   1  11   0       5086.18       5813.28       529.99 o
   2  11   0       1291.82       1812.95       339.49 o
   3  11   0       7481.59       8946.45       679.40 o
   4  11   0         51.88          0.00       158.06 o
   0  12   0      12872.39      13387.24      1237.35 o
   1  12   0        380.74        482.05       262.17 o
   1   0   1      43560.01      47340.77       973.96 o
   2   0   1       8201.72       8850.88       312.29 o
   3   0   1      10060.83       9333.57       375.67 o
   4   0   1         66.23        308.85        54.33 o
   5   0   1       7845.18       8203.38       477.82 o
   6   0   1      11279.97      12099.50       445.08 o
   7   0   1      14413.24      13843.15       721.23 o
   8   0   1       2028.83       2751.58      1133.50 o
   9   0   1       1713.15       2261.01       372.97 o
  10   0   1       3246.88       3140.01       436.71 o
  -9   1   1       4384.06       4888.49       503.96 o
  -8   1   1       7315.00       7059.67       551.88 o
  -7   1   1      12810.22      12205.20       681.50 o
  -6   1   1      25525.25      26970.27       710.31 o
  -5   1   1       3729.88       3555.84       145.75 o
  -4   1   1       2368.22       2194.75       160.59 o
  -3   1   1       6938.29       6801.45       153.64 o
  -2   1   1      13028.69      14261.53       232.99 o
  -1   1   1      35898.66      38727.79       435.35 o
   0   1   1       4501.85       4522.73       319.79 o
   1   1   1      36563.27      39172.09       472.82 o
   2   1   1      16520.15      18262.51       344.29 o
   3   1   1       9255.44       9035.26       313.54 o
   4   1   1       2818.04       2922.86       223.12 o
   5   1   1       2351.44       2682.54       258.14 o
   6   1   1      26682.38      26564.42       537.07 o
   7   1   1      13465.24      14070.35       788.05 o
   8   1   1       7630.34       8650.43       617.82 o
   9   1   1       4318.36       4938.04      1031.40 o
  -9   2   1       4848.28       5066.28       511.93 o
  -8   2   1       6875.47       7254.65       562.33 o
  -7   2   1      12493.94      12014.88       404.38 o
  -6   2   1      15566.90      15423.61       431.23 o
  -5   2   1      23925.09      25365.76       538.20 o
  -4   2   1       6520.04       6522.79       181.18 o
  -3   2   1      25978.44      26909.26       377.62 o
  -2   2   1      39650.26      42114.30       787.47 o
  -1   2   1      23089.16      24953.68       310.31 o
   0   2   1      32333.12      34473.67       938.75 o
   1   2   1      24132.37      25618.12       400.43 o
   2   2   1      41283.73      44021.73       578.36 o
   3   2   1      23039.79      23929.19       429.61 o
   4   2   1       6664.88       6336.57       221.47 o
   5   2   1      23751.80      24690.12       621.05 o
   6   2   1      13677.25      13601.09       411.12 o
   7   2   1      11000.64      10957.57       459.58 o
   8   2   1       7131.15       6410.93       293.75 o
   9   2   1       6429.29       7588.14       624.30 o
  -9   3   1       8830.28       9550.94      1286.73 o
  -8   3   1      12769.85      12220.59       456.16 o
  -7   3   1       8385.35       8277.70       368.71 o
  -6   3   1      16915.56      16890.98       486.11 o
  -5   3   1      13800.71      13783.24       305.51 o
  -4   3   1      13022.80      12979.88       306.85 o
  -3   3   1      19661.38      20280.13       411.60 o
  -2   3   1      16118.23      18441.29       340.17 o
  -1   3   1      27477.08      27641.05       421.08 o
   0   3   1      49733.53      48568.06      2314.36 o
   1   3   1      25893.19      25628.12       636.94 o
   2   3   1      14587.38      16112.20       282.14 o
   3   3   1      20852.84      21252.27       373.92 o
   4   3   1      13464.79      13301.31       324.09 o
   5   3   1      15008.85      14699.08       367.74 o
   6   3   1      17574.17      17746.22       432.02 o
   7   3   1       8316.06       8290.12       382.29 o
   8   3   1      13370.53      13199.31       497.76 o
   9   3   1       7698.10       7850.75       629.37 o
  -9   4   1       5702.55       6096.24       567.24 o
  -8   4   1       9741.74       9355.59       431.48 o
  -7   4   1       5221.31       5663.68       327.81 o
  -6   4   1       5213.02       5613.54       214.14 o
  -5   4   1      12645.12      13111.90       317.72 o
  -4   4   1      21975.92      21589.60       413.02 o
  -3   4   1       7717.50       8379.00       242.34 o
  -2   4   1       9830.02      10806.12       227.01 o
  -1   4   1      17836.13      18210.46       315.90 o
   0   4   1      27759.95      26118.81       546.12 o
   1   4   1      17780.51      17421.81       325.71 o
   2   4   1       9709.22      10517.24       251.03 o
   3   4   1       7127.78       7453.26       349.19 o
   4   4   1      21078.66      20777.84       442.20 o
   5   4   1      11341.27      11281.55       300.04 o
   6   4   1       6054.03       6341.98       238.99 o
   7   4   1       5951.27       6244.05       308.23 o
   8   4   1       9718.54       9114.60       390.69 o
   9   4   1       6672.78       6171.69       452.16 o
  -9   5   1       7914.42       7013.36       484.05 o
  -8   5   1       6788.50       6335.21       377.60 o
  -7   5   1       1555.97       1690.67       134.01 o
  -6   5   1       2158.77       2704.65       151.26 o
  -5   5   1      12589.46      12556.80       325.90 o
  -4   5   1      15996.25      16458.03       396.06 o
  -3   5   1       8414.75       8236.58       226.65 o
  -2   5   1        859.18       1386.47        78.53 o
  -1   5   1       9486.84       9039.70       215.28 o
   0   5   1      10987.50      10761.88       216.63 o
   1   5   1       8246.21       7812.18       205.90 o
   2   5   1        877.74       1336.42        92.86 o
   3   5   1       6457.00       6848.50       250.04 o
   4   5   1      15635.95      15904.46       355.61 o
   5   5   1      14416.91      14148.87       385.13 o
   6   5   1       1473.38       1778.37       152.16 o
   7   5   1       2117.44       2772.16       178.90 o
   8   5   1       8382.61       8009.11       381.10 o
   9   5   1       6657.61       6309.11       454.47 o
  -8   6   1       7401.06       7480.69       428.63 o
  -7   6   1       1734.42       1810.66       160.26 o
  -6   6   1        566.92        623.22       161.89 o
  -5   6   1       6514.38       6805.73       243.48 o
  -4   6   1      14006.02      14166.30       378.38 o
  -3   6   1       5906.68       6353.68       378.81 o
  -2   6   1       2497.97       2855.32       152.71 o
  -1   6   1       5880.12       5712.66       197.56 o
   0   6   1      23925.52      24291.63       488.19 o
   1   6   1       6438.54       6423.88       218.91 o
   2   6   1       2951.16       3199.95       152.84 o
   3   6   1       5383.17       5313.73       230.78 o
   4   6   1      14756.34      14421.43       353.91 o
   5   6   1       5222.05       5434.37       219.63 o
   6   6   1        308.73        669.54       115.41 o
   7   6   1       1467.12       1563.89       150.85 o
   8   6   1       7016.22       7125.82       372.49 o
  -8   7   1       1905.44       2056.47       251.01 o
  -7   7   1       3182.18       3398.50       296.11 o
  -6   7   1       2550.65       2967.12       213.75 o
  -5   7   1       8183.14       7955.16       304.07 o
  -4   7   1      14271.12      14099.98       361.61 o
  -3   7   1      11160.02      11078.16       339.57 o
  -2   7   1      13421.71      13855.18       294.24 o
  -1   7   1       7442.96       7028.00       177.05 o
   0   7   1       6443.98       6170.74       203.70 o
   1   7   1       7669.11       7330.72       216.41 o
   2   7   1      11560.56      11855.35       304.48 o
   3   7   1      11840.81      11545.59       315.12 o
   4   7   1      14659.64      13937.30       365.79 o
   5   7   1       7551.79       6695.91       279.71 o
   6   7   1       3585.91       3584.22       235.25 o
   7   7   1       3775.71       3573.33       237.73 o
   8   7   1       2273.10       2311.13       255.02 o
  -7   8   1       2998.11       3510.00       305.57 o
  -6   8   1       9482.12       9341.78       485.35 o
  -5   8   1       5165.07       5303.36       261.47 o
  -4   8   1       4904.02       4997.15       258.25 o
  -3   8   1      13451.29      14541.93       445.26 o
  -2   8   1      14752.63      15291.79       314.97 o
  -1   8   1       8123.87       7315.41       254.06 o
   0   8   1       7864.55       7292.50       182.23 o
   1   8   1       8354.35       8148.42       212.00 o
   2   8   1      14849.00      15445.65       394.33 o
   3   8   1      13071.83      12731.08       354.81 o
   4   8   1       4579.56       4312.54       208.12 o
   5   8   1       4287.77       4519.04       242.67 o
   6   8   1       9293.62       9193.50       400.37 o
   7   8   1       3726.31       3857.65       326.65 o
  -6   9   1       7805.40       8414.50       404.79 o
  -5   9   1       4757.69       5134.61       317.86 o
  -4   9   1       2199.61       2271.86       185.45 o
  -3   9   1      13613.47      13626.16       360.53 o
  -2   9   1      12119.52      11867.41       449.51 o
  -1   9   1       3932.12       3436.36       205.80 o
   0   9   1        592.85        596.89        55.01 o
   1   9   1       5528.34       5161.96       201.24 o
   2   9   1      11012.21      11629.26       334.96 o
   3   9   1      14224.80      14560.74       395.05 o
   4   9   1       2384.97       2453.81       216.06 o
   5   9   1       4345.52       4234.75       288.45 o
   6   9   1       7544.13       7501.35       382.71 o
  -5  10   1       1684.16       2035.20       250.38 o
  -4  10   1        255.98        657.32       165.86 o
  -3  10   1       8167.52       8317.31       343.91 o
  -2  10   1       6869.79       7319.62       295.18 o
  -1  10   1       7257.83       8090.68       553.37 o
   0  10   1         50.93        143.47        60.96 o
   1  10   1       6069.17       5725.94       229.89 o
   2  10   1       6359.58       6403.54       277.11 o
   3  10   1       8775.42       9233.50       381.32 o
   4  10   1        153.82        258.52       117.05 o
   5  10   1       1345.99       1571.94       280.66 o
  -4  11   1       1255.25       1362.23       303.76 o
  -3  11   1       3761.33       4637.29       501.96 o
  -2  11   1       6250.17       6852.03       612.58 o
  -1  11   1       2862.05       3577.74       428.26 o
   0  11   1         15.43        188.13       190.08 o
   1  11   1       3540.17       4356.05       465.93 o
   2  11   1       7655.24       7865.25       625.40 o
   3  11   1       3733.39       3584.88       447.49 o
   4  11   1       1303.48       1817.77       318.21 o
  -1  12   1       3598.66       4051.17       500.22 o
   0  12   1       1507.02       1732.25       330.58 o
   1  12   1       3681.62       3552.72       520.66 o
   0   0   2         26.96        150.84        56.35 o
   1   0   2      39732.19      42516.77       523.10 o
   2   0   2      14158.40      15681.08       388.31 o
   3   0   2      44461.94      46467.61       806.91 o
   4   0   2        344.13        237.30        47.74 o
   5   0   2      44666.79      46884.67       872.20 o
   6   0   2       3315.10       3064.96       191.29 o
   7   0   2      11347.01      12361.65       688.12 o
   8   0   2         18.01        287.19       144.01 o
   9   0   2      24258.21      23805.54      1226.70 o
  -9   1   2        692.91       1139.04       285.08 o
  -8   1   2      26692.68      25984.66      1124.04 o
  -7   1   2       1219.40       1391.10       240.57 o
  -6   1   2       3277.59       3157.66       227.58 o
  -5   1   2        484.07        378.32        46.43 o
  -4   1   2      52147.39      53144.12       781.55 o
  -3   1   2       2717.03       2486.17        90.50 o
  -2   1   2      11585.58      12502.24       218.97 o
  -1   1   2       4488.21       4394.86       105.04 o
   0   1   2     121396.59     128434.68      6097.73 o
   1   1   2       4631.85       4492.08       106.31 o
   2   1   2      11082.82      12029.55       215.42 o
   3   1   2       3938.54       3734.69       167.15 o
   4   1   2      52582.72      54691.18      1152.54 o
   5   1   2        149.64        147.47        85.07 o
   6   1   2       3443.38       3454.39       260.26 o
   7   1   2        675.59        824.06       125.27 o
   8   1   2      27020.29      27842.19      1468.03 o
   9   1   2        864.85       1308.09       298.20 o
  -9   2   2      13460.66      13568.02       841.69 o
  -8   2   2       1145.62       1487.89       279.90 o
  -7   2   2       6481.86       6790.70       279.67 o
  -6   2   2      10692.25      10925.13       347.81 o
  -5   2   2      19362.05      19709.32       444.56 o
  -4   2   2        645.31        947.21        54.79 o
  -3   2   2      15564.02      16846.51       307.43 o
  -2   2   2      19804.91      20198.12       351.59 o
  -1   2   2      29878.91      30406.79       376.11 o
   0   2   2       6498.65       7256.97       244.70 o
   1   2   2      29643.31      29867.09       398.17 o
   2   2   2      27134.80      28266.89       414.66 o
   3   2   2      12269.95      13130.71       268.74 o
   4   2   2        331.42        741.80        80.07 o
   5   2   2      21354.73      21627.89       575.51 o
   6   2   2       8875.12       9019.73       529.27 o
   7   2   2       6703.90       7150.62       328.19 o
   8   2   2       1193.53       1407.95       136.67 o
   9   2   2      12254.12      12272.25      1630.71 o
  -9   3   2       3077.58       3063.14       406.89 o
  -8   3   2       5984.73       6153.91       301.91 o
  -7   3   2      18236.74      17870.33       577.33 o
  -6   3   2       2131.17       2265.31       167.64 o
  -5   3   2       2295.43       2308.39       167.85 o
  -4   3   2      10168.27      11247.97       277.42 o
  -3   3   2       9989.05       9433.59       265.99 o
  -2   3   2       1263.06       1273.25        70.34 o
  -1   3   2      23241.29      22650.44       301.30 o
   0   3   2      12220.86      13356.37       440.47 o
   1   3   2      25876.89      25522.00       371.96 o
   2   3   2       1474.34       1644.76        78.18 o
   3   3   2      12345.55      11853.30       260.06 o
   4   3   2      10814.27      11720.85       304.57 o
   5   3   2       1117.04       1248.77       100.35 o
   6   3   2       2433.37       2409.76       212.97 o
   7   3   2      15780.06      14869.76       478.96 o
   8   3   2       5671.20       5828.23       292.86 o
   9   3   2       3793.05       3953.59       368.52 o
  -9   4   2       1201.71       1468.88       305.23 o
  -8   4   2       4778.16       5180.96       343.07 o
  -7   4   2        757.20       1171.80       216.19 o
  -6   4   2      25139.24      23735.88       692.91 o
  -5   4   2        358.30        607.56        66.00 o
  -4   4   2       1664.49       1543.64       180.51 o
  -3   4   2       2236.38       2831.73       120.07 o
  -2   4   2      51877.05      51605.00       688.16 o
  -1   4   2       4817.48       5230.75       130.31 o
   0   4   2      10599.86      11842.32       323.85 o
   1   4   2       5026.45       5416.46       185.85 o
   2   4   2      53056.20      52407.94       888.60 o
   3   4   2       1875.33       2424.90       107.52 o
   4   4   2       2401.76       2341.36       134.31 o
   5   4   2        484.16        689.71        78.46 o
   6   4   2      27455.50      26532.91       643.65 o
   7   4   2       1073.71       1407.31       128.14 o
   8   4   2       3542.50       3957.69       258.02 o
   9   4   2        955.80       1273.30       239.91 o
  -9   5   2       1942.53       1968.67       335.57 o
  -8   5   2        292.00         20.18       101.57 o
  -7   5   2      24568.84      23336.17       568.18 o
  -6   5   2        444.75        363.25        75.63 o
  -5   5   2      14485.82      14186.73       350.37 o
  -4   5   2          3.65         92.35        75.03 o
  -3   5   2      37657.43      37119.69       582.62 o
  -2   5   2       2373.31       2610.22        99.07 o
  -1   5   2      31617.93      31578.55       713.73 o
   0   5   2        131.46        153.85        45.08 o
   1   5   2      34570.38      34079.41       816.39 o
   2   5   2       1936.66       2129.90       134.13 o
   3   5   2      39896.69      39126.70       661.80 o
   4   5   2         20.41        259.06        51.36 o
   5   5   2      13274.63      12996.37       339.32 o
   6   5   2        598.64        708.12       106.11 o
   7   5   2      22522.17      22024.71       548.02 o
   8   5   2        226.11        438.16       117.69 o
   9   5   2       2589.27       2668.15       306.89 o
  -8   6   2       3486.50       3636.40       345.83 o
  -7   6   2        199.83        309.48       173.49 o
  -6   6   2      30762.21      30248.45       650.62 o
  -5   6   2        917.28       1018.18       163.14 o
  -4   6   2       1259.57       1236.45       111.45 o
  -3   6   2       2900.03       3036.86       174.05 o
  -2   6   2      43370.70      42789.58       708.44 o
  -1   6   2       5027.49       4513.30       261.63 o
   0   6   2       2168.67       2179.16       151.11 o
   1   6   2       4377.08       4400.50       188.32 o
   2   6   2      45656.59      44386.63       753.02 o
   3   6   2       2165.82       2149.45       147.01 o
   4   6   2       1746.18       1935.70       148.54 o
   5   6   2       1616.31       2013.55       144.74 o
   6   6   2      28935.96      27923.75       623.21 o
   7   6   2        318.04        308.18        77.33 o
   8   6   2       2918.20       3339.09       261.68 o
  -8   7   2       2826.67       2794.97       276.23 o
  -7   7   2       9784.36       9840.71       500.41 o
  -6   7   2       1079.25       1364.59       134.84 o
  -5   7   2       6092.20       6552.61       246.87 o
  -4   7   2       5252.88       5543.71       214.56 o
  -3   7   2      23510.38      23520.15       567.46 o
  -2   7   2        113.13        226.26        42.47 o
  -1   7   2       9522.01       9033.15       223.40 o
   0   7   2       4313.05       4038.73       177.21 o
   1   7   2      10331.59       9925.53       322.51 o
   2   7   2         50.85         87.45        58.15 o
   3   7   2      25779.26      25887.85       556.46 o
   4   7   2       5015.69       5203.50       233.44 o
   5   7   2       5303.51       4929.65       238.88 o
   6   7   2       1136.06       1262.33       144.63 o
   7   7   2       9372.44       9405.23       440.88 o
   8   7   2       3022.55       3150.37       301.36 o
  -7   8   2       1830.57       1810.68       224.78 o
  -6   8   2      10850.80      11461.62       446.44 o
  -5   8   2       7061.75       7407.92       306.02 o
  -4   8   2        728.97        688.95       129.46 o
  -3   8   2       7207.43       7198.72       276.15 o
  -2   8   2      11471.98      10612.39       386.06 o
  -1   8   2       7232.62       6878.73       254.33 o
   0   8   2        249.40        363.82        57.11 o
   1   8   2       5540.77       5284.54       212.35 o
   2   8   2      13806.30      13516.07       367.48 o
   3   8   2       6255.69       6231.87       252.11 o
   4   8   2       1137.11       1386.55       132.03 o
   5   8   2       8103.56       8296.55       332.13 o
   6   8   2       8583.95       8074.14       376.10 o
   7   8   2       2448.59       2488.79       268.39 o
  -6   9   2        890.47       1114.59       172.22 o
  -5   9   2        930.64       1289.28       162.85 o
  -4   9   2      18088.97      17942.15       529.39 o
  -3   9   2       1679.61       1725.96       147.46 o
  -2   9   2       1396.27       1218.61       162.74 o
  -1   9   2       1174.41       1092.33       112.54 o
   0   9   2      14089.61      13403.11       524.46 o
   1   9   2       1569.07       1234.78       148.52 o
   2   9   2       1547.00       1614.28       128.70 o
   3   9   2       2489.77       2739.48       166.22 o
   4   9   2      17673.72      18136.11       525.65 o
   5   9   2        533.70        618.20       119.69 o
   6   9   2        710.72       1008.31       154.02 o
  -5  10   2      12573.69      13677.66       694.26 o
  -4  10   2         35.79        338.73       137.83 o
  -3  10   2      10013.58       9950.29       510.78 o
  -2  10   2        794.89        455.91       180.90 o
  -1  10   2       9869.18      11150.44       498.46 o
   0  10   2          7.89          9.66        83.45 o
   1  10   2      10035.11      10886.67       429.48 o
   2  10   2       1038.75       1171.24       143.16 o
   3  10   2      11260.90      11549.93       432.21 o
   4  10   2        108.04         28.42        72.60 o
   5  10   2      11920.68      12311.19       651.43 o
  -4  11   2      16802.17      18657.56      1005.78 o
  -3  11   2       2352.69       2590.64       373.55 o
  -2  11   2        307.47        165.27       140.07 o
  -1  11   2        565.72        586.23       213.05 o
   0  11   2      15697.99      16946.71      1749.97 o
   1  11   2        295.66        130.63       243.75 o
   2  11   2        260.56        158.43       191.62 o
   3  11   2       2207.84       2186.17       529.77 o
   4  11   2      16155.23      17759.83       964.22 o
   0  12   2        236.97        310.66       170.39 o
   1   0   3       7270.25       7194.02       147.97 o
   2   0   3      57162.32      60500.39       759.38 o
   3   0   3      13735.87      14110.65       260.21 o
   4   0   3        807.45        838.57       108.52 o
   5   0   3         89.34        271.22        98.83 o
   6   0   3      28793.84      30418.68       669.40 o
   7   0   3       3427.35       2704.77       308.58 o
   8   0   3       5386.13       4827.05       456.69 o
   9   0   3       3573.69       3343.91       660.48 o
  -9   1   3       2686.66       2970.87       418.22 o
  -8   1   3        350.44        531.77       185.06 o
  -7   1   3       9998.72      10543.35      1320.16 o
  -6   1   3       7645.76       7123.00       379.65 o
  -5   1   3      16085.30      17630.77       337.91 o
  -4   1   3      11017.37      10840.19       252.07 o
  -3   1   3      36243.70      37436.81       491.27 o
  -2   1   3      18478.32      19039.31       330.43 o
  -1   1   3       7978.64       8837.75       159.58 o
   0   1   3        238.91        290.45        50.79 o
   1   1   3       7015.56       8037.24       186.38 o
   2   1   3      12775.43      13315.89       262.37 o
   3   1   3      34433.88      34474.93      1009.05 o
   4   1   3      11166.02      10934.05       757.23 o
   5   1   3      16987.31      19671.58       621.71 o
   6   1   3       8402.81       8009.35       382.05 o
   7   1   3       9986.71      10377.68       429.07 o
   8   1   3        676.07        622.34        58.70 o
   9   1   3       3603.87       3792.05       438.90 o
  -9   2   3       3795.86       3297.07       443.94 o
  -8   2   3      11406.98      10228.38       916.56 o
  -7   2   3       5938.38       5826.75       262.62 o
  -6   2   3      17024.86      17673.71       406.21 o
  -5   2   3       8549.85       8228.50       223.94 o
  -4   2   3       5140.61       5202.45       175.81 o
  -3   2   3      17562.56      17184.93       318.75 o
  -2   2   3      27519.72      29481.66       433.46 o
  -1   2   3      26099.00      26723.44       375.70 o
   0   2   3      67508.23      69200.02      1626.05 o
   1   2   3      28452.62      28954.79       399.32 o
   2   2   3      26256.38      28822.10       395.22 o
   3   2   3      17188.34      17039.98       325.36 o
   4   2   3       4495.94       4595.82       197.83 o
   5   2   3       8479.72       7917.75       326.63 o
   6   2   3      18838.89      19237.72       821.63 o
   7   2   3       6814.46       6523.15       492.16 o
   8   2   3      10740.77      10092.16       414.17 o
   9   2   3       4667.57       5080.96       421.95 o
  -9   3   3       6871.14       6903.70       901.48 o
  -8   3   3       5713.33       5611.24       287.50 o
  -7   3   3       9956.36      10739.92       425.45 o
  -6   3   3       4404.44       4278.13       226.73 o
  -5   3   3      10582.99      10637.48       235.00 o
  -4   3   3      23633.26      23135.74       508.23 o
  -3   3   3      18649.97      19844.54       396.16 o
  -2   3   3      17036.21      16517.54       297.66 o
  -1   3   3      22486.57      23047.88       528.38 o
   0   3   3      16257.52      14893.38       912.94 o
   1   3   3      23387.15      24384.88       626.10 o
   2   3   3      16430.28      15923.50       268.44 o
   3   3   3      16287.16      17243.57       337.26 o
   4   3   3      20374.21      19413.92       422.59 o
   5   3   3      11334.49      12031.51       318.59 o
   6   3   3       4573.23       4457.71       254.15 o
   7   3   3      10678.46      10621.36       534.11 o
   8   3   3       6573.99       5981.40       305.74 o
   9   3   3       6939.05       7330.06       489.51 o
  -9   4   3       9248.51       8695.74      1268.24 o
  -8   4   3       6891.75       7084.74       369.39 o
  -7   4   3       3707.10       3668.67       335.98 o
  -6   4   3       4557.46       5019.17       210.07 o
  -5   4   3      16073.07      15541.51       385.66 o
  -4   4   3      13831.92      14291.05       343.09 o
  -3   4   3      24806.13      24552.22       474.59 o
  -2   4   3       5765.74       6330.72       151.76 o
  -1   4   3      20307.16      19415.40       365.50 o
   0   4   3      12662.83      12940.62       485.04 o
   1   4   3      19412.24      17851.07       357.94 o
   2   4   3       5109.04       5898.85       163.46 o
   3   4   3      21745.95      21178.18       425.55 o
   4   4   3      13303.08      13661.92       298.91 o
   5   4   3      18171.21      18031.04       403.83 o
   6   4   3       4626.23       5423.30       265.39 o
   7   4   3       4201.41       4125.78       259.44 o
   8   4   3       7501.87       7523.75       364.46 o
   9   4   3       9751.24       8987.40       546.87 o
  -9   5   3       3787.15       3641.89       429.05 o
  -8   5   3      13166.58      11744.06       615.84 o
  -7   5   3       1805.69       2294.60       166.20 o
  -6   5   3       2446.48       2542.57       182.00 o
  -5   5   3       4314.71       4357.07       202.72 o
  -4   5   3      18484.26      18519.31       425.80 o
  -3   5   3       3128.33       3793.68       175.12 o
  -2   5   3        430.75        470.06        49.76 o
  -1   5   3       7833.60       8356.77       455.39 o
   0   5   3      44771.79      43796.76      1132.40 o
   1   5   3       7473.65       7490.12       237.91 o
   2   5   3        550.82        613.18        67.90 o
   3   5   3       2388.10       2710.57       136.62 o
   4   5   3      17272.51      16932.66       375.02 o
   5   5   3       4686.76       4941.11       202.98 o
   6   5   3       2496.61       2755.87       198.98 o
   7   5   3       2166.71       2539.49       228.29 o
   8   5   3      13878.91      12849.05       504.49 o
   9   5   3       3298.63       3459.45       338.94 o
  -8   6   3       1606.63       1800.54       204.70 o
  -7   6   3       4357.00       3974.46       268.67 o
  -6   6   3        971.88       1160.40       126.28 o
  -5   6   3      14628.90      14340.70       365.13 o
  -4   6   3      10937.96      11417.14       330.61 o
  -3   6   3      12106.59      11707.88       294.00 o
  -2   6   3       2815.23       2502.88       128.78 o
  -1   6   3      12316.38      10681.05       279.88 o
   0   6   3       4099.17       3963.81       152.82 o
   1   6   3      12518.48      11067.33       656.68 o
   2   6   3       2576.16       2586.41       153.49 o
   3   6   3      10534.88       9717.93       295.44 o
   4   6   3      11111.13      10709.73       295.23 o
   5   6   3      13644.53      12997.46       422.55 o
   6   6   3       1089.98       1139.79       138.73 o
   7   6   3       5376.11       5691.55       270.21 o
   8   6   3       1811.30       1885.89       203.38 o
  -8   7   3      10310.60       9699.65       512.50 o
  -7   7   3       3628.79       3224.54       327.75 o
  -6   7   3       6256.21       6631.06       284.20 o
  -5   7   3       3645.51       3738.37       185.09 o
  -4   7   3       5194.58       4927.94       199.66 o
  -3   7   3       8829.08       9119.56       263.78 o
  -2   7   3       6277.24       6134.89       179.78 o
  -1   7   3       6687.74       5911.62       300.10 o
   0   7   3      23770.64      21067.83       914.95 o
   1   7   3       7385.23       7729.00       442.81 o
   2   7   3       5700.93       6316.53       371.87 o
   3   7   3       8971.68       9030.90       325.52 o
   4   7   3       5718.42       5405.54       237.94 o
   5   7   3       2997.25       3410.44       219.40 o
   6   7   3       6412.11       6124.03       311.62 o
   7   7   3       3424.77       3785.11       250.10 o
   8   7   3      11475.52      10637.65       556.86 o
  -7   8   3       5971.75       5228.78       373.76 o
  -6   8   3       6559.32       6656.03       335.40 o
  -5   8   3       9817.57       9793.75       318.77 o
  -4   8   3       4126.57       4472.53       201.15 o
  -3   8   3       8856.34       8507.83       286.38 o
  -2   8   3       9559.33       9120.86       340.82 o
  -1   8   3      10683.25      10385.63       356.20 o
   0   8   3       5921.39       5546.33       516.03 o
   1   8   3      10123.85       9496.48       512.54 o
   2   8   3       8925.53       8491.88       279.60 o
   3   8   3       9009.81       8580.92       306.78 o
   4   8   3       4790.10       4720.73       259.76 o
   5   8   3       8478.91       8373.74       376.67 o
   6   8   3       6658.00       6520.58       340.09 o
   7   8   3       6059.94       6074.69       410.54 o
  -6   9   3       8601.70       9177.35       500.66 o
  -5   9   3       2724.42       2931.82       244.31 o
  -4   9   3       2751.78       2710.03       194.51 o
  -3   9   3       7990.41       7494.88       293.28 o
  -2   9   3       6848.97       6786.14       282.56 o
  -1   9   3       8265.73       7997.40       468.42 o
   0   9   3       1354.40       1174.95       165.28 o
   1   9   3       8611.24       7604.10       360.83 o
   2   9   3       7085.29       6801.89       252.42 o
   3   9   3       8664.07       8298.94       295.39 o
   4   9   3       2551.33       2178.64       184.11 o
   5   9   3       1734.56       1569.61       197.30 o
   6   9   3       8880.75       8840.09       436.82 o
  -5  10   3       3209.62       3942.19       343.25 o
  -4  10   3        336.89        481.33       136.38 o
  -3  10   3       4759.75       4907.35       359.67 o
  -2  10   3      12777.10      13971.59       599.10 o
  -1  10   3       1355.52       1400.42       146.75 o
   0  10   3       1835.41       1681.31       168.09 o
   1  10   3       1909.50       1828.36       181.10 o
   2  10   3      14174.01      14708.56       615.60 o
   3  10   3       4792.57       4787.65       371.75 o
   4  10   3        428.64        158.72       118.89 o
   5  10   3       2818.26       2895.64       317.88 o
  -3  11   3       5288.51       5578.46       542.07 o
  -2  11   3       3443.15       3312.51       408.53 o
  -1  11   3       4739.83       5401.24       516.94 o
   0  11   3       1569.31       1658.98       302.49 o
   1  11   3       4458.06       4581.08       334.56 o
   2  11   3       3764.30       3631.18       302.62 o
   3  11   3       5741.22       5547.57       522.86 o
   0   0   4      72769.85      71520.21      2155.52 o
   1   0   4       1306.38       1129.99        55.49 o
   2   0   4        854.70        957.23        60.34 o
   3   0   4       1740.89       1616.82        80.54 o
   4   0   4      74915.48      73632.88      1180.30 o
   5   0   4         40.91          0.00        48.36 o
   6   0   4       2802.86       3011.89       209.83 o
   7   0   4         58.71        144.53        55.79 o
   8   0   4      14310.03      15290.80       840.86 o
   9   0   4        379.92        481.82       184.89 o
  -9   1   4      20748.16      19860.21      1044.33 o
  -8   1   4        115.33        122.89       138.38 o
  -7   1   4       3340.61       3237.75       189.10 o
  -6   1   4       3412.38       3118.84       165.79 o
  -5   1   4      41806.82      41766.20       651.73 o
  -4   1   4        309.83        525.45        56.67 o
  -3   1   4      44399.82      46239.89       596.88 o
  -2   1   4       2417.49       2380.97        98.82 o
  -1   1   4      33936.65      34316.16       499.84 o
   0   1   4      10910.36      12717.67       293.63 o
   1   1   4      27259.43      27084.99       420.19 o
   2   1   4       3802.20       3832.62       175.77 o
   3   1   4      40588.50      41659.77       863.49 o
   4   1   4        226.98        461.40        67.40 o
   5   1   4      44115.44      43267.59       796.78 o
   6   1   4       2170.04       2202.26       230.24 o
   7   1   4       3364.49       3066.46       277.74 o
   8   1   4        431.66        508.50       217.48 o
   9   1   4      19584.78      19045.65      1864.00 o
  -9   2   4       1680.86       1872.95       335.01 o
  -8   2   4      10666.05      10620.67       696.25 o
  -7   2   4       5425.44       5323.29       246.64 o
  -6   2   4       4925.48       4563.49       178.31 o
  -5   2   4       6045.76       6215.55       196.70 o
  -4   2   4      50164.50      50181.77       790.22 o
  -3   2   4      17007.75      16657.74       344.42 o
  -2   2   4       6393.86       6462.70       163.54 o
  -1   2   4       7382.12       7596.37       145.91 o
   0   2   4      31769.74      31150.26       654.48 o
   1   2   4       8059.21       8711.77       222.46 o
   2   2   4       7201.08       7299.91       174.77 o
   3   2   4      17325.22      17456.00       308.65 o
   4   2   4      51382.27      51720.02       858.84 o
   5   2   4       5430.87       5385.82       215.96 o
   6   2   4       5648.70       5946.52       348.07 o
   7   2   4       4153.50       4180.90       259.79 o
   8   2   4      10787.95      10204.10       544.95 o
   9   2   4       2057.83       1679.98       259.56 o
  -9   3   4       4090.81       4298.00       849.09 o
  -8   3   4       2432.71       2682.22       201.57 o
  -7   3   4       1004.45       1191.35       248.54 o
  -6   3   4      18836.04      18273.70       431.22 o
  -5   3   4      13982.83      14062.52       303.74 o
  -4   3   4       1691.33       1729.60       120.88 o
  -3   3   4      16150.50      16023.75       348.87 o
  -2   3   4      27117.30      26600.53       421.59 o
  -1   3   4       2093.83       2056.07        73.83 o
   0   3   4      22952.45      24498.44       636.60 o
   1   3   4       2155.97       1906.32        98.18 o
   2   3   4      26985.18      26389.00       418.48 o
   3   3   4      13453.32      12905.88       280.01 o
   4   3   4       2189.71       2182.50       120.94 o
   5   3   4      14435.45      14250.25       360.83 o
   6   3   4      20867.37      20700.24       597.63 o
   7   3   4        561.23        273.27       133.24 o
   8   3   4       2082.06       2453.18       269.81 o
   9   3   4       3876.76       3145.97       392.31 o
  -9   4   4       2205.84       2656.28       574.99 o
  -8   4   4       1083.47       1381.89       213.39 o
  -7   4   4      18993.17      18516.48       745.58 o
  -6   4   4       1495.69       1176.64       153.36 o
  -5   4   4      10139.80      10698.59       278.50 o
  -4   4   4       6324.23       6403.07       253.45 o
  -3   4   4      29366.70      28937.91       533.53 o
  -2   4   4       1511.13       1444.10        78.25 o
  -1   4   4      20183.48      19653.54       477.50 o
   0   4   4       2676.99       2435.22       182.64 o
   1   4   4      22159.74      22192.84       653.83 o
   2   4   4       2184.33       1988.36        93.51 o
   3   4   4      29529.74      29372.62       536.58 o
   4   4   4       7429.52       8302.13       245.49 o
   5   4   4      10025.09      10142.86       277.24 o
   6   4   4       1599.00       1415.48       140.55 o
   7   4   4      16201.26      16001.35       544.65 o
   8   4   4        976.29       1202.73       201.53 o
   9   4   4       3211.36       3535.26       348.19 o
  -8   5   4       3287.59       3316.02       327.24 o
  -7   5   4        963.93        649.54       186.06 o
  -6   5   4      28258.29      28309.31       661.32 o
  -5   5   4       1036.88       1155.06       108.78 o
  -4   5   4       1252.06       1353.70       125.79 o
  -3   5   4       1300.92       1324.90        84.11 o
  -2   5   4      53646.70      52478.42       662.78 o
  -1   5   4       1754.80       1771.89        99.81 o
   0   5   4       7041.45       8136.66       611.45 o
   1   5   4       2379.77       2075.36       179.36 o
   2   5   4      51998.88      51893.84       882.95 o
   3   5   4       1582.77       1588.95        97.68 o
   4   5   4       1687.28       1852.49       118.83 o
   5   5   4        705.76        751.27       124.31 o
   6   5   4      30077.98      29524.39       796.93 o
   7   5   4        559.48        511.25       101.42 o
   8   5   4       2449.64       2615.06       229.45 o
  -8   6   4        763.87        882.95       161.03 o
  -7   6   4      19109.11      18676.09       529.05 o
  -6   6   4        741.19        822.79        97.87 o
  -5   6   4       4518.50       4914.64       205.22 o
  -4   6   4       1867.07       1908.28       126.59 o
  -3   6   4      17437.93      16933.88       372.47 o
  -2   6   4       1512.89       1406.26        74.20 o
  -1   6   4      25821.25      27105.54       706.72 o
   0   6   4       2941.94       2322.68       252.37 o
   1   6   4      26990.03      26113.04      1661.93 o
   2   6   4       2297.18       2197.85       160.71 o
   3   6   4      18670.76      18899.94       511.19 o
   4   6   4       1354.71       1513.09       108.54 o
   5   6   4       3955.14       4175.36       211.16 o
   6   6   4        338.08        335.08        82.80 o
   7   6   4      18808.77      19216.51       591.21 o
   8   6   4        809.57        915.65       148.58 o
  -7   7   4       2670.28       2232.77       238.91 o
  -6   7   4      20603.28      20013.00       523.13 o
  -5   7   4       2314.81       2480.21       150.12 o
  -4   7   4       1763.05       1679.06       126.86 o
  -3   7   4        700.62        682.71        63.52 o
  -2   7   4      24518.52      23305.58       785.33 o
  -1   7   4       6462.02       6187.44       292.88 o
   0   7   4        399.96        620.42       134.31 o
   1   7   4       5912.76       5354.87       384.16 o
   2   7   4      25300.24      24688.15       594.21 o
   3   7   4        513.20        521.10        76.49 o
   4   7   4       2016.82       2154.04       173.18 o
   5   7   4       3474.34       3629.75       263.47 o
   6   7   4      18570.37      17563.98       695.59 o
   7   7   4       3009.20       2900.79       201.49 o
  -7   8   4       5338.94       5341.79       434.66 o
  -6   8   4        946.48        976.15       141.87 o
  -5   8   4       3210.70       3547.04       192.79 o
  -4   8   4       6450.57       6771.24       245.33 o
  -3   8   4       6186.64       6046.12       199.69 o
  -2   8   4       1507.92       1442.65       131.46 o
  -1   8   4       8864.95       8336.55       326.19 o
   0   8   4      30557.55      28937.40      1441.10 o
   1   8   4       8538.18       8271.61       435.86 o
   2   8   4       1673.90       1497.14       112.31 o
   3   8   4       8110.17       8534.80       305.56 o
   4   8   4       5728.41       5564.80       287.21 o
   5   8   4       2355.46       2386.01       228.10 o
   6   8   4        781.03        962.95       145.72 o
   7   8   4       5741.09       5846.92       412.92 o
  -6   9   4       2201.75       1783.80       235.61 o
  -5   9   4       7813.44       8152.88       472.39 o
  -4   9   4        522.73        470.68       101.22 o
  -3   9   4       4874.08       4490.24       404.29 o
  -2   9   4       1842.51       1835.31       223.64 o
  -1   9   4      11275.07      10729.99       332.87 o
   0   9   4       1354.32       1376.82       176.68 o
   1   9   4      12779.27      11905.75       707.73 o
   2   9   4       2802.91       2705.70       257.12 o
   3   9   4       6240.00       5984.76       326.90 o
   4   9   4        394.43        437.23       114.24 o
   5   9   4       7733.87       7501.26       412.55 o
   6   9   4       1417.24       1689.23       192.77 o
  -5  10   4        776.31        525.47       161.18 o
  -4  10   4      11187.00      11272.75       577.79 o
  -3  10   4        676.98        855.04       163.06 o
  -2  10   4        689.74        480.83       135.17 o
  -1  10   4         63.42         51.20        62.81 o
   0  10   4      28139.94      27423.49       640.85 o
   1  10   4         14.80        114.04        84.81 o
   2  10   4        532.44        641.11       142.39 o
   3  10   4        637.12        751.41       190.43 o
   4  10   4      10197.14       9891.52       569.76 o
   5  10   4        953.77       1019.44       193.81 o
  -3  11   4       3270.11       3797.08       339.67 o
  -2  11   4        807.36        767.35       193.63 o
  -1  11   4      13237.71      13967.92       613.36 o
   0  11   4        425.03        234.86        98.11 o
   1  11   4      13923.86      14756.49       631.50 o
   2  11   4        644.46        511.17       132.90 o
   3  11   4       4603.93       4680.38       375.14 o
   1   0   5      34126.39      34464.85       470.30 o
   2   0   5      22084.53      20715.32       337.63 o
   3   0   5      54652.64      56330.36       680.90 o
   4   0   5         37.34        185.38        39.59 o
   5   0   5      12028.92      12068.38       323.44 o
   6   0   5       4587.82       4191.79       264.98 o
   7   0   5       8539.41       8962.45       388.99 o
   8   0   5        222.95        458.21       198.25 o
   9   0   5       2371.92       2747.96       475.50 o
  -9   1   5       1396.46       1494.08       402.47 o
  -8   1   5       4500.04       4201.11       435.53 o
  -7   1   5       3358.94       3165.77       344.26 o
  -6   1   5      23609.64      23849.73       671.70 o
  -5   1   5       2671.18       2507.33        99.49 o
  -4   1   5       8643.51       8326.74       267.79 o
  -3   1   5      12220.09      12146.46       263.93 o
  -2   1   5      46394.12      48209.24       673.74 o
  -1   1   5       2224.44       1963.54        86.37 o
   0   1   5      14872.60      15465.14       452.87 o
   1   1   5       1789.97       1480.42        75.58 o
   2   1   5      49622.51      52298.79       866.22 o
   3   1   5      12478.88      12326.25       276.04 o
   4   1   5       8287.88       8769.73       281.60 o
   5   1   5       1839.75       1910.07       129.91 o
   6   1   5      23352.67      24908.31       668.89 o
   7   1   5       3157.23       2549.12       204.04 o
   8   1   5       3802.28       4297.44       355.72 o
   9   1   5       1482.94       1444.19       242.20 o
  -9   2   5       4225.11       4309.59       489.83 o
  -8   2   5       2354.19       2540.90       344.07 o
  -7   2   5       5947.41       6273.28       261.96 o
  -6   2   5       1607.03       1310.39        99.42 o
  -5   2   5      10697.65      10770.47       254.89 o
  -4   2   5      10873.94      10386.50       264.33 o
  -3   2   5      20661.23      21538.68       417.89 o
  -2   2   5      22050.57      21315.27       332.59 o
  -1   2   5      23032.05      23867.82       356.34 o
   0   2   5      11876.00      12205.05       284.34 o
   1   2   5      21140.71      22088.88       437.78 o
   2   2   5      20348.45      19954.93       423.12 o
   3   2   5      21172.30      22095.77       428.57 o
   4   2   5      12292.15      11768.18       292.61 o
   5   2   5      12612.56      13361.90       362.52 o
   6   2   5       2572.11       2550.06       233.82 o
   7   2   5       5281.15       4702.54       281.79 o
   8   2   5       2567.29       2549.94       269.81 o
   9   2   5       4196.04       4395.46       468.30 o
  -9   3   5       7117.02       7253.14       923.26 o
  -8   3   5       3782.87       4064.99       287.99 o
  -7   3   5       7322.55       6847.42       287.86 o
  -6   3   5       5538.50       5104.58       201.05 o
  -5   3   5      12729.01      12091.44       370.00 o
  -4   3   5      19008.22      20108.85       477.45 o
  -3   3   5      17883.96      17359.89       374.41 o
  -2   3   5       9565.56      10086.49       227.75 o
  -1   3   5      13515.34      12732.40       219.29 o
   0   3   5      20025.31      19535.36      1054.04 o
   1   3   5      16497.70      16402.85       335.49 o
   2   3   5      10107.34      10581.26       255.90 o
   3   3   5      15506.82      14501.13       308.71 o
   4   3   5      18897.38      19852.82       410.77 o
   5   3   5      13826.79      13758.46       363.20 o
   6   3   5       4303.42       4452.38       266.80 o
   7   3   5       6460.23       5674.66       381.44 o
   8   3   5       3333.71       3567.67       315.88 o
   9   3   5       8447.24       7843.49       511.50 o
  -9   4   5       5285.38       4935.88       784.17 o
  -8   4   5       8281.90       8462.68       474.86 o
  -7   4   5       3385.21       3658.83       479.12 o
  -6   4   5       1356.18       1339.38        99.25 o
  -5   4   5       6400.15       6419.64       246.80 o
  -4   4   5      34205.72      33640.39       700.33 o
  -3   4   5       3009.92       3241.48       163.54 o
  -2   4   5       5099.21       4920.54       145.82 o
  -1   4   5      20617.21      21504.40       363.89 o
   0   4   5      28756.18      27542.57       746.28 o
   1   4   5      18119.58      19024.40       465.84 o
   2   4   5       4687.09       4488.18       147.59 o
   3   4   5       2538.38       2787.20       138.45 o
   4   4   5      32842.96      31878.15       564.43 o
   5   4   5       8345.76       8526.13       297.79 o
   6   4   5       1411.04       1488.67       153.73 o
   7   4   5       2888.48       3216.27       240.33 o
   8   4   5       8124.49       7284.04       458.87 o
   9   4   5       4200.44       4348.23       442.76 o
  -8   5   5       4004.76       4137.72       355.41 o
  -7   5   5       5419.46       4643.77       235.06 o
  -6   5   5       2146.20       2007.86       153.30 o
  -5   5   5      20838.10      20589.45       442.11 o
  -4   5   5       4584.54       4781.16       251.20 o
  -3   5   5      13521.32      12820.29       326.57 o
  -2   5   5        899.52       1188.26        76.72 o
  -1   5   5      18823.97      17124.93       761.18 o
   0   5   5       8532.15       8328.89       387.43 o
   1   5   5      20639.89      20367.04       641.67 o
   2   5   5        769.68        907.27        83.81 o
   3   5   5      12037.55      11344.56       280.52 o
   4   5   5       5323.87       5573.07       205.21 o
   5   5   5      20207.17      19891.06       490.22 o
   6   5   5       2528.70       2576.12       193.44 o
   7   5   5       5216.61       4843.25       294.99 o
   8   5   5       3617.96       3519.10       315.57 o
  -8   6   5      13740.97      13528.73       586.49 o
  -7   6   5       2731.18       2880.47       254.25 o
  -6   6   5       4423.73       4430.22       220.09 o
  -5   6   5       5449.84       5360.46       212.29 o
  -4   6   5      18149.26      17668.60       423.98 o
  -3   6   5       5757.56       5982.56       190.24 o
  -2   6   5        721.61        772.18        84.34 o
  -1   6   5       5409.41       5748.48       212.86 o
   0   6   5      42638.89      41790.34      1004.31 o
   1   6   5       4385.87       4962.80       368.21 o
   2   6   5        551.23        679.21        85.23 o
   3   6   5       4583.32       4564.64       174.37 o
   4   6   5      19899.03      19354.08       426.30 o
   5   6   5       6768.45       6838.87       300.53 o
   6   6   5       4379.12       4297.70       251.57 o
   7   6   5       2906.31       2909.41       220.08 o
   8   6   5      14316.60      13068.76       527.01 o
  -7   7   5       4787.50       4609.60       336.98 o
  -6   7   5       4711.80       4294.70       259.56 o
  -5   7   5      15097.31      15217.31       387.02 o
  -4   7   5       2963.15       3448.62       175.06 o
  -3   7   5       8657.43       8333.05       232.82 o
  -2   7   5       3336.63       3024.62       173.03 o
  -1   7   5      10596.32      10201.58       356.04 o
   0   7   5       7141.27       7180.03       442.67 o
   1   7   5       9417.72       9705.42       474.94 o
   2   7   5       3848.72       3606.73       190.85 o
   3   7   5       8875.71       8648.53       306.67 o
   4   7   5       3907.50       4141.13       235.16 o
   5   7   5      13166.39      13675.57       450.35 o
   6   7   5       4818.61       5180.91       281.74 o
   7   7   5       5503.09       5412.05       310.80 o
  -7   8   5       8131.09       9173.49       517.06 o
  -6   8   5       4668.29       5071.09       286.64 o
  -5   8   5       4932.44       5010.18       247.85 o
  -4   8   5       4786.76       4607.20       210.22 o
  -3   8   5       2853.32       2907.38       151.37 o
  -2   8   5       6094.82       5883.65       260.98 o
  -1   8   5       7221.69       6796.98       328.68 o
   0   8   5      12385.49      11718.41       515.78 o
   1   8   5       8223.65       7921.50       510.37 o
   2   8   5       5440.58       5167.07       359.71 o
   3   8   5       3062.73       2892.36       191.82 o
   4   8   5       4908.68       4230.31       248.65 o
   5   8   5       3576.79       4094.29       293.29 o
   6   8   5       4982.27       4920.57       336.20 o
   7   8   5       8281.28       7983.18       477.56 o
  -6   9   5       9647.35       9585.15       517.31 o
  -5   9   5       3353.48       3125.32       304.30 o
  -4   9   5       2114.90       2249.60       284.57 o
  -3   9   5       3703.10       3296.75       273.22 o
  -2   9   5      11560.22      11204.38       394.43 o
  -1   9   5       4784.54       4607.94       261.51 o
   0   9   5       4575.04       4678.96       327.55 o
   1   9   5       4379.36       4042.09       321.36 o
   2   9   5      11585.83      10924.57       487.81 o
   3   9   5       3600.43       3749.05       375.30 o
   4   9   5       2641.86       2708.62       238.03 o
   5   9   5       3123.61       2997.67       268.29 o
   6   9   5       9391.87       9801.96       446.33 o
  -5  10   5       3064.71       3525.03       331.96 o
  -4  10   5        805.29        714.20       166.17 o
  -3  10   5       5505.50       6425.97       423.16 o
  -2  10   5       5615.75       6145.25       549.62 o
  -1  10   5       9170.28       8705.72       461.29 o
   0  10   5        419.32        631.80       160.66 o
   1  10   5       9621.79       8959.25       569.69 o
   2  10   5       6519.22       6785.54       513.28 o
   3  10   5       5338.81       5126.73       478.33 o
   4  10   5        643.17        444.87       144.00 o
   5  10   5       2471.27       3380.96       441.74 o
  -3  11   5        967.17        672.03       159.46 o
  -2  11   5      10310.45      10123.14       538.19 o
  -1  11   5       1766.13       1806.98       249.80 o
   0  11   5        163.54        109.17        85.99 o
   1  11   5       1259.55       1441.63       206.46 o
   2  11   5      10058.83      10090.36       652.64 o
   3  11   5       1238.51       1271.39       198.54 o
   0   0   6        713.03       1123.71       130.60 o
   1   0   6      37148.27      37048.83       521.06 o
   2   0   6        624.72        749.79        54.45 o
   3   0   6      29939.26      30465.52       475.36 o
   4   0   6       2984.24       3483.28       145.29 o
   5   0   6      33296.90      30943.84       516.88 o
   6   0   6        834.65        699.39       111.50 o
   7   0   6       5409.81       5816.68       296.76 o
   8   0   6        172.75        271.20       126.02 o
   9   0   6      10252.75      10551.73       612.15 o
  -9   1   6        311.30        534.73       188.69 o
  -8   1   6      12606.29      12176.11       760.91 o
  -7   1   6        768.11        820.90       124.77 o
  -6   1   6       2966.03       3145.60       225.57 o
  -5   1   6       6422.42       6867.58       200.60 o
  -4   1   6      60192.61      60262.57       847.18 o
  -3   1   6       3945.14       4009.57       138.15 o
  -2   1   6       3506.17       3268.00       113.44 o
  -1   1   6       5487.16       5467.39       165.61 o
   0   1   6      11274.45      11583.70       470.75 o
   1   1   6       3392.49       3175.24       116.09 o
   2   1   6       3955.73       3886.31       149.79 o
   3   1   6       4529.99       4472.07       176.14 o
   4   1   6      58800.71      57427.23      1179.47 o
   5   1   6       6111.50       6246.19       199.73 o
   6   1   6       3705.65       3777.54       244.58 o
   7   1   6        813.11        671.56       158.18 o
   8   1   6      11357.21      12228.23       611.04 o
   9   1   6        185.15        216.98       128.81 o
  -9   2   6       9250.81      10177.14      1106.70 o
  -8   2   6       1014.66        788.05       351.62 o
  -7   2   6       4017.86       4124.77       230.98 o
  -6   2   6       7562.90       7854.78       315.24 o
  -5   2   6      25600.35      25135.31       462.98 o
  -4   2   6       5434.26       5637.35       197.00 o
  -3   2   6      22375.29      20994.82       387.92 o
  -2   2   6      16965.71      17039.80       294.09 o
  -1   2   6      24106.76      22700.99       399.61 o
   0   2   6       3116.72       3723.59       154.43 o
   1   2   6      27015.05      26309.46       513.35 o
   2   2   6      15169.39      15405.70       371.04 o
   3   2   6      22096.63      21125.04       398.52 o
   4   2   6       5449.20       6097.17       208.24 o
   5   2   6      25096.54      24929.50       598.74 o
   6   2   6       8050.76       7928.63       415.23 o
   7   2   6       3022.91       3290.34       242.52 o
   8   2   6       1708.89       1938.08       235.03 o
   9   2   6       9804.80       9077.21       555.69 o
  -9   3   6       1186.09       2100.45       518.18 o
  -8   3   6      10324.88      10193.62      1039.84 o
  -7   3   6      10582.65      10773.55       397.46 o
  -6   3   6       6110.65       5629.31       264.58 o
  -5   3   6      19675.10      19991.53       464.38 o
  -4   3   6      11993.31      11555.13       423.61 o
  -3   3   6      37463.07      37990.42       650.20 o
  -2   3   6       7684.29       7545.69       170.40 o
  -1   3   6       8128.70       8193.15       177.26 o
   0   3   6      29420.95      27884.97       769.43 o
   1   3   6       6672.67       6709.24       215.61 o
   2   3   6       9532.78      10048.31       265.47 o
   3   3   6      35439.34      36680.30       584.25 o
   4   3   6      13136.02      12623.51       291.66 o
   5   3   6      21662.51      22361.39       649.08 o
   6   3   6       5714.79       5966.16       313.73 o
   7   3   6       9535.88       9394.19       489.96 o
   8   3   6       9845.23       9334.76       526.11 o
   9   3   6       1679.25       1952.55       256.34 o
  -9   4   6       1135.97       1212.83       448.09 o
  -8   4   6       1942.99       2252.20       334.06 o
  -7   4   6        627.67        539.35        95.50 o
  -6   4   6      21042.35      20929.89       466.04 o
  -5   4   6       4253.87       4083.96       196.19 o
  -4   4   6       5014.40       5363.12       235.17 o
  -3   4   6       7243.09       6830.77       210.10 o
  -2   4   6      44338.00      44454.38       650.46 o
  -1   4   6       1760.36       1533.86        80.61 o
   0   4   6       1367.08       1415.88        99.75 o
   1   4   6       2897.71       2351.16       230.00 o
   2   4   6      43824.16      43310.88       910.00 o
   3   4   6       7354.29       6751.44       209.72 o
   4   4   6       4349.04       4887.17       190.84 o
   5   4   6       3995.48       3765.30       216.65 o
   6   4   6      23185.67      23177.17       651.44 o
   7   4   6        185.59        194.02        87.55 o
   8   4   6       1891.74       2016.26       252.24 o
   9   4   6       1207.95       1034.46       290.38 o
  -8   5   6        889.56        759.29       183.97 o
  -7   5   6      19486.20      19027.25       663.08 o
  -6   5   6       1929.15       1801.81       133.26 o
  -5   5   6       5112.64       5463.44       320.30 o
  -4   5   6         21.05         46.74        46.44 o
  -3   5   6      17373.70      17516.13       371.30 o
  -2   5   6       1605.16       1498.74        66.87 o
  -1   5   6      19620.19      19047.72       509.00 o
   0   5   6        861.83        898.82       150.50 o
   1   5   6      18323.36      19168.53       678.20 o
   2   5   6       2980.79       2679.27       134.39 o
   3   5   6      15338.70      15445.74       322.01 o
   4   5   6         11.49         37.33        37.26 o
   5   5   6       7423.06       7807.80       320.23 o
   6   5   6       1205.08        993.76       128.21 o
   7   5   6      19295.91      18342.75       610.16 o
   8   5   6       1006.14       1084.58       194.60 o
  -8   6   6       1874.02       2006.94       276.25 o
  -7   6   6        896.32       1009.33       431.28 o
  -6   6   6      21611.21      21724.35       599.67 o
  -5   6   6        298.42        197.03        58.95 o
  -4   6   6        965.25       1304.48       108.19 o
  -3   6   6        889.34        863.18        76.02 o
  -2   6   6      41446.07      41971.91       901.06 o
  -1   6   6       2517.45       2117.47       100.81 o
   0   6   6        698.56        531.15       106.90 o
   1   6   6       2728.79       2714.55       230.26 o
   2   6   6      37711.43      38686.12       867.43 o
   3   6   6       1383.80       1211.47        89.85 o
   4   6   6        692.23        933.27        98.97 o
   5   6   6        171.46        173.69        67.96 o
   6   6   6      21602.39      20896.09       602.16 o
   7   6   6        375.19        316.13        94.03 o
   8   6   6       2361.41       2042.00       262.12 o
  -7   7   6      11974.10      11300.84       535.25 o
  -6   7   6        280.25        165.57        81.51 o
  -5   7   6       2834.12       3096.19       162.68 o
  -4   7   6       4199.73       4337.17       210.51 o
  -3   7   6       9814.40       9242.14       235.81 o
  -2   7   6        844.37        740.40        89.36 o
  -1   7   6      14204.46      13957.44       545.25 o
   0   7   6      21338.25      21066.60       729.12 o
   1   7   6      12411.38      11210.53       529.38 o
   2   7   6       1247.23       1475.00       229.35 o
   3   7   6      10943.21      11231.33       387.74 o
   4   7   6       3445.47       3418.68       219.13 o
   5   7   6       2699.40       2649.63       191.34 o
   6   7   6        398.83        321.05        80.00 o
   7   7   6      12932.03      13080.01       496.44 o
  -7   8   6       1965.51       2014.89       317.22 o
  -6   8   6       4864.20       4784.83       325.59 o
  -5   8   6       7133.72       7223.35       336.28 o
  -4   8   6        969.04        768.94       116.03 o
  -3   8   6       4175.38       4047.90       231.40 o
  -2   8   6      11985.16      11682.97       380.56 o
  -1   8   6       9947.17      10129.90       472.36 o
   0   8   6       4463.23       4563.62       380.50 o
   1   8   6       9634.39       9381.60       498.54 o
   2   8   6      10213.04      11005.75       551.31 o
   3   8   6       4510.24       4180.83       416.93 o
   4   8   6        768.48        815.28       128.96 o
   5   8   6       7415.12       6648.32       470.52 o
   6   8   6       5278.19       5690.08       369.84 o
   7   8   6       2027.75       2068.36       313.23 o
  -6   9   6       1683.83       1501.69       211.47 o
  -5   9   6       1380.93       1500.44       211.98 o
  -4   9   6       7973.28       8220.95       476.64 o
  -3   9   6       1342.20       1269.01       217.03 o
  -2   9   6       1558.22       1120.33       105.83 o
  -1   9   6       3713.02       3364.90       235.47 o
   0   9   6      30438.90      28935.98       919.94 o
   1   9   6       3338.25       2773.98       313.29 o
   2   9   6       1314.83       1265.25       228.90 o
   3   9   6       1526.67       1788.70       242.74 o
   4   9   6       8048.86       8793.24       549.27 o
   5   9   6       1541.34       1050.69       204.84 o
   6   9   6       1550.70       1640.16       276.58 o
  -5  10   6       7142.40       8037.07       500.53 o
  -4  10   6        665.28        351.33       115.69 o
  -3  10   6       3842.18       3816.71       325.04 o
  -2  10   6        721.52        834.28       161.67 o
  -1  10   6      13675.26      13262.30      1220.33 o
   0  10   6       1822.14       1422.56       450.57 o
   1  10   6      13403.80      12889.36       716.71 o
   2  10   6        570.47        320.21       178.42 o
   3  10   6       4439.81       4427.60       449.85 o
   4  10   6        432.27        575.17       194.73 o
   5  10   6       6898.84       6711.64       653.52 o
  -3  11   6        125.49        145.59       119.88 o
  -2  11   6        308.50        344.32       124.22 o
  -1  11   6       2055.00       1888.05       281.22 o
   0  11   6      13263.57      12905.70       504.04 o
   1  11   6       1649.65       1531.75       214.08 o
   2  11   6        204.34        151.35       170.63 o
   3  11   6         50.17        286.01       165.83 o
   1   0   7        542.75        919.93        66.17 o
   2   0   7      56958.08      57213.30      1122.34 o
   3   0   7      11376.05      10680.89       270.43 o
   4   0   7       2444.47       2308.37       115.30 o
   5   0   7       7314.29       6752.37       286.68 o
   6   0   7      33440.32      32771.39       898.37 o
   7   0   7       3781.01       3765.56       254.09 o
   8   0   7        590.12        527.56       168.00 o
   9   0   7        425.21        553.34       168.77 o
  -9   1   7       4060.76       3428.72       447.26 o
  -8   1   7        967.28        957.03       346.32 o
  -7   1   7      14265.46      13801.46       538.83 o
  -6   1   7       5829.72       4966.73       379.14 o
  -5   1   7       7082.54       7343.91       216.03 o
  -4   1   7       1092.20       1060.90        80.72 o
  -3   1   7      39210.28      39534.05       635.09 o
  -2   1   7      11469.55      10170.31       212.84 o
  -1   1   7      29420.98      29079.51       445.82 o
   0   1   7       2123.40       2230.92       133.76 o
   1   1   7      31119.59      30409.13       493.68 o
   2   1   7      10684.93       9798.33       267.83 o
   3   1   7      40329.63      40832.14       649.34 o
   4   1   7       1040.87        982.85        88.56 o
   5   1   7       7983.46       8123.45       224.60 o
   6   1   7       6864.15       6250.88       437.15 o
   7   1   7      14528.17      13892.12       520.66 o
   8   1   7        936.10        912.47       179.31 o
   9   1   7       4315.74       4773.94       409.51 o
  -9   2   7       2543.84       2971.83       427.89 o
  -8   2   7       1747.79       2234.58       518.58 o
  -7   2   7       5658.22       4963.93       276.15 o
  -6   2   7      17177.70      16195.26       391.56 o
  -5   2   7       7192.44       6401.50       218.28 o
  -4   2   7      13983.23      14472.65       330.60 o
  -3   2   7       7161.52       6685.97       200.36 o
  -2   2   7      25314.24      24275.38       412.80 o
  -1   2   7       5135.86       4579.77       161.73 o
   0   2   7       3028.79       3126.08       156.83 o
   1   2   7       6279.15       5732.97       180.53 o
   2   2   7      26738.34      26540.92       555.08 o
   3   2   7       7787.62       7341.43       268.98 o
   4   2   7      13852.03      13987.05       317.19 o
   5   2   7       8089.25       7662.04       256.02 o
   6   2   7      15564.00      15392.42       551.57 o
   7   2   7       4640.63       4492.91       291.83 o
   8   2   7       1161.08       1436.13       268.64 o
   9   2   7       1998.56       2433.49       307.79 o
  -9   3   7       3511.05       3025.98       627.52 o
  -8   3   7       7906.89       7257.02       895.39 o
  -7   3   7       3589.61       3939.71       241.61 o
  -6   3   7       3869.19       3487.30       184.75 o
  -5   3   7       2364.00       2263.99       129.23 o
  -4   3   7      16444.57      16487.70       438.18 o
  -3   3   7       8882.08       9234.99       226.52 o
  -2   3   7       7055.29       6436.85       180.28 o
  -1   3   7      14922.80      15336.35       282.79 o
   0   3   7      11310.39      10459.60       303.82 o
   1   3   7      15012.62      15142.79       350.63 o
   2   3   7       5951.54       5615.50       220.76 o
   3   3   7       8732.02       9090.78       279.41 o
   4   3   7      17313.89      17040.06       359.38 o
   5   3   7       3175.16       3377.37       185.51 o
   6   3   7       4304.97       3931.04       260.92 o
   7   3   7       3300.52       3132.62       279.74 o
   8   3   7       6909.19       6755.66       446.59 o
   9   3   7       3157.85       3057.58       331.67 o
  -8   4   7       3397.12       5250.11       774.25 o
  -7   4   7      10083.28       8992.61       614.54 o
  -6   4   7       1040.84        994.10       101.00 o
  -5   4   7      11962.38      11664.32       354.10 o
  -4   4   7       9367.23      10009.30       336.28 o
  -3   4   7      14685.60      14525.81       302.22 o
  -2   4   7       1084.22       1034.49        69.02 o
  -1   4   7      25007.18      23463.97       426.34 o
   0   4   7       3982.30       3486.10       275.06 o
   1   4   7      28377.17      26422.47       713.39 o
   2   4   7       1680.25       1447.65       131.38 o
   3   4   7      15602.79      15886.64       395.45 o
   4   4   7       9762.58      10245.82       293.04 o
   5   4   7      11266.44      11427.02       405.71 o
   6   4   7       1063.43        861.66       122.20 o
   7   4   7       7914.01       8050.96       458.78 o
   8   4   7       2279.83       2311.51       267.28 o
  -8   5   7      16674.76      17106.63       786.97 o
  -7   5   7       1749.11       1628.52       234.38 o
  -6   5   7       5448.45       5135.21       227.70 o
  -5   5   7       4290.55       4569.70       219.64 o
  -4   5   7      28126.84      28352.52       656.07 o
  -3   5   7       2221.07       2515.24       127.61 o
  -2   5   7         37.51         49.73        22.61 o
  -1   5   7       6114.57       6733.06       269.48 o
   0   5   7      45357.21      42886.97      1262.19 o
   1   5   7       6398.35       7168.37       330.87 o
   2   5   7         59.47         69.22        35.47 o
   3   5   7       2264.25       2439.59       135.20 o
   4   5   7      29591.12      28942.45       789.19 o
   5   5   7       5118.60       5040.78       259.58 o
   6   5   7       5548.18       5648.44       301.52 o
   7   5   7       1210.37       1502.83       179.47 o
   8   5   7      15739.93      15814.27       920.27 o
  -8   6   7       4579.19       4604.77       756.83 o
  -7   6   7       4044.84       4456.30       398.71 o
  -6   6   7       2435.87       2611.16       169.54 o
  -5   6   7      13549.23      13297.60       401.38 o
  -4   6   7       1286.46       1788.13       148.66 o
  -3   6   7      18113.76      17844.26       333.09 o
  -2   6   7       1462.21       1338.01        93.99 o
  -1   6   7      19221.85      17083.58      1007.61 o
   0   6   7       6973.65       7150.32       451.81 o
   1   6   7      19706.08      20429.11       738.00 o
   2   6   7       1948.30       1607.24       100.48 o
   3   6   7      19099.35      19181.29       520.98 o
   4   6   7       1884.26       2341.03       165.71 o
   5   6   7      12504.64      12297.76       424.13 o
   6   6   7       2152.76       1950.67       181.70 o
   7   6   7       3512.75       3752.79       268.37 o
   8   6   7       4035.98       3970.36       348.64 o
  -7   7   7       3042.59       3426.36       304.97 o
  -6   7   7       1993.35       1990.03       174.72 o
  -5   7   7       2633.42       2879.34       170.20 o
  -4   7   7      16844.39      17009.54       612.20 o
  -3   7   7       2657.93       2598.93       105.30 o
  -2   7   7       3266.79       3223.10       121.44 o
  -1   7   7       4807.12       4809.15       321.81 o
   0   7   7      16289.04      15568.56       631.47 o
   1   7   7       4535.92       4228.01       320.67 o
   2   7   7       3803.33       3870.17       386.49 o
   3   7   7       3131.55       3456.84       307.10 o
   4   7   7      17857.20      18322.52       509.25 o
   5   7   7       2963.07       3203.87       214.15 o
   6   7   7       2418.55       2408.93       198.02 o
   7   7   7       2926.77       3120.20       303.25 o
  -6   8   7       8591.85       8137.52       457.40 o
  -5   8   7       3495.22       3775.30       239.91 o
  -4   8   7       1431.53       1693.74       176.80 o
  -3   8   7       6134.02       6453.41       430.08 o
  -2   8   7       6584.32       6251.73       209.89 o
  -1   8   7      11165.22      11431.91       528.30 o
   0   8   7       5050.45       5155.69       360.40 o
   1   8   7       9272.27       8731.01       493.58 o
   2   8   7       7533.84       8135.03       671.94 o
   3   8   7       4766.45       5348.35       468.94 o
   4   8   7       1499.44       1526.94       256.39 o
   5   8   7       3957.16       3859.34       295.12 o
   6   8   7       7725.00       7364.39       425.80 o
  -6   9   7       1996.19       2268.05       300.89 o
  -5   9   7       4032.23       4441.64       349.27 o
  -4   9   7       1429.20       1221.89       186.75 o
  -3   9   7       6194.93       6896.99       372.32 o
  -2   9   7       4851.03       3885.11       518.37 o
  -1   9   7       6269.78       6116.77       473.07 o
   0   9   7       1589.74       1693.00       262.19 o
   1   9   7       5659.91       5073.10       442.45 o
   2   9   7       4756.38       4691.09       821.28 o
   3   9   7       6016.32       6607.03      1336.45 o
   4   9   7       2117.20       1860.89       477.31 o
   5   9   7       3917.79       4101.34      1182.48 o
   6   9   7       2029.63       1887.09       404.21 o
  -4  10   7        754.83        654.75       160.72 o
  -3  10   7       1353.23       1569.39       214.33 o
  -2  10   7      14241.47      13042.28       721.32 o
  -1  10   7       2823.37       3298.03       331.04 o
   0  10   7         21.86         17.73       113.21 o
   1  10   7       2406.92       1956.95       292.04 o
   2  10   7      13212.86      12803.92      1121.98 o
   3  10   7       1098.59       1048.22       224.02 o
   4  10   7       1078.86       1283.87       276.33 o
  -2  11   7       2744.15       2821.03       550.15 o
  -1  11   7       5976.39       6271.87       817.80 o
   0  11   7       1034.80       1133.58       248.13 o
   1  11   7       6274.64       6948.05       556.52 o
   2  11   7       3054.83       2714.58       359.75 o
   0   0   8      37533.77      39432.31       981.93 o
   1   0   8         64.43        122.65        35.77 o
   2   0   8       1737.88       1851.19        96.63 o
   3   0   8       3479.96       3340.33       162.55 o
   4   0   8      28027.56      26888.54       778.20 o
   5   0   8       3767.12       3750.36       159.27 o
   6   0   8        483.80        685.17        90.02 o
   7   0   8         35.66        167.27       109.33 o
   8   0   8      19590.72      19520.55      1012.30 o
   9   0   8        948.22       1211.17       282.74 o
  -9   1   8       9792.73       9009.60       723.74 o
  -8   1   8       1285.63       1226.75       277.48 o
  -7   1   8       7571.42       7692.26       413.47 o
  -6   1   8       4840.42       5004.58       244.70 o
  -5   1   8      17354.84      17243.35       373.39 o
  -4   1   8       2547.34       2739.23       137.58 o
  -3   1   8       9778.44       9101.42       296.05 o
  -2   1   8      11790.46      12065.92       264.10 o
  -1   1   8      39829.73      37654.52       567.61 o
   0   1   8       2468.59       2856.57       160.45 o
   1   1   8      42298.66      40308.62       637.86 o
   2   1   8       9620.04       9909.05       241.37 o
   3   1   8       8675.60       8402.51       248.82 o
   4   1   8       3043.75       3458.37       157.57 o
   5   1   8      16518.48      16145.90       414.56 o
   6   1   8       5762.42       6002.19       271.38 o
   7   1   8       6199.84       6084.70       340.62 o
   8   1   8       1790.33       1900.64       245.75 o
   9   1   8      11760.20      12002.12       658.71 o
  -9   2   8       1358.44       1833.05       359.39 o
  -8   2   8      15046.33      15893.77      2060.98 o
  -7   2   8       5082.18       5371.75       284.46 o
  -6   2   8       3443.02       3492.75       175.71 o
  -5   2   8      10884.23      11248.04       289.47 o
  -4   2   8      21043.41      19543.18       385.38 o
  -3   2   8      19755.83      19410.98       360.78 o
  -2   2   8       7368.61       7029.58       200.74 o
  -1   2   8       9002.72       8935.08       253.98 o
   0   2   8      29020.33      28074.09      1330.83 o
   1   2   8       7645.04       7879.33       234.41 o
   2   2   8       7353.60       7279.68       280.29 o
   3   2   8      17993.80      18031.24       474.07 o
   4   2   8      20734.92      19510.32       431.22 o
   5   2   8      10403.24      11612.56       449.71 o
   6   2   8       4262.19       4143.67       213.72 o
   7   2   8       6090.63       6751.03       405.04 o
   8   2   8      14678.03      14361.41       681.61 o
   9   2   8       1335.54       1469.41       250.41 o
  -9   3   8       6555.35       6291.18       606.95 o
  -8   3   8       2259.13       2481.56       374.49 o
  -7   3   8       6329.65       6532.43       305.30 o
  -6   3   8      15967.86      15990.56       420.46 o
  -5   3   8       9855.04       9658.00       267.79 o
  -4   3   8      10100.31      10251.37       308.81 o
  -3   3   8       3668.16       3300.74       134.07 o
  -2   3   8      32685.15      34009.46       539.21 o
  -1   3   8      21250.76      19879.05       417.33 o
   0   3   8       1162.71       1490.24       103.08 o
   1   3   8      21343.21      19379.20       526.16 o
   2   3   8      31156.54      30827.92       743.46 o
   3   3   8       3549.13       3038.09       183.11 o
   4   3   8       9781.74       9707.41       322.69 o
   5   3   8       9073.91       8902.39       372.82 o
   6   3   8      15985.61      16542.37       798.21 o
   7   3   8       6379.27       6217.96       345.97 o
   8   3   8       2485.17       2953.99       301.15 o
   9   3   8       7397.48       6750.79       492.07 o
  -8   4   8       3475.81       2581.77       557.04 o
  -7   4   8      12947.99      12413.20       368.42 o
  -6   4   8       2022.47       1785.73       160.65 o
  -5   4   8      14049.76      14015.43       401.02 o
  -4   4   8       3172.26       2799.61       155.92 o
  -3   4   8      23492.79      24328.21       426.09 o
  -2   4   8       6402.47       6079.92       172.41 o
  -1   4   8      15338.35      15091.84       300.92 o
   0   4   8       8577.88       7006.09       267.99 o
   1   4   8      14483.33      15177.31       537.12 o
   2   4   8       5653.10       5308.79       209.41 o
   3   4   8      20370.24      20761.15       477.06 o
   4   4   8       3574.85       3306.64       183.88 o
   5   4   8      16833.13      17489.18       466.36 o
   6   4   8       2298.94       1867.79       182.51 o
   7   4   8      13850.20      13660.06       614.68 o
   8   4   8       3877.38       4177.13       357.61 o
  -8   5   8       2150.05       2738.95       597.91 o
  -7   5   8       2064.57       2015.82       266.58 o
  -6   5   8      16447.82      16558.83       519.27 o
  -5   5   8        272.98        271.48        67.68 o
  -4   5   8       4458.33       4663.98       207.94 o
  -3   5   8       2346.96       2350.07       114.11 o
  -2   5   8      30519.40      30539.94       475.97 o
  -1   5   8       1594.54       1193.19        78.12 o
   0   5   8       1112.55        916.97        77.92 o
   1   5   8        938.81        505.15        62.14 o
   2   5   8      31197.19      31358.55       617.49 o
   3   5   8       2147.88       2009.36       138.04 o
   4   5   8       3522.77       3491.26       207.99 o
   5   5   8         80.37        150.70        64.79 o
   6   5   8      15068.29      15584.33       530.06 o
   7   5   8       2295.67       1967.43       201.34 o
   8   5   8       2834.44       2991.52       305.96 o
  -8   6   8         86.55        292.25       348.27 o
  -7   6   8      12314.63      12082.84       680.63 o
  -6   6   8       1321.48       1192.10       140.91 o
  -5   6   8       4120.83       4327.80       223.72 o
  -4   6   8       4930.84       5018.69       243.40 o
  -3   6   8      10309.33      10293.24       220.03 o
  -2   6   8       2303.86       2238.86       119.28 o
  -1   6   8      17362.52      15870.17       726.86 o
   0   6   8        393.99        498.45       107.38 o
   1   6   8      15854.13      16485.04       611.20 o
   2   6   8       2341.00       2060.50       157.00 o
   3   6   8       8952.45       8718.68       362.87 o
   4   6   8       4261.29       4479.24       271.61 o
   5   6   8       4155.66       4194.34       355.51 o
   6   6   8       1452.95       1312.90       150.02 o
   7   6   8      13487.28      13587.56       525.88 o
   8   6   8         84.76        295.44       137.33 o
  -7   7   8       1065.79       1018.11       198.41 o
  -6   7   8       8174.02       8947.85       378.55 o
  -5   7   8       7566.62       7552.63       330.10 o
  -4   7   8       1130.24        978.62        94.71 o
  -3   7   8       7146.51       6598.82       265.53 o
  -2   7   8      20250.78      19966.98       403.63 o
  -1   7   8       2091.65       2042.81       224.72 o
   0   7   8       5548.82       5572.58       566.75 o
   1   7   8       3780.00       3479.71       328.32 o
   2   7   8      17433.06      18377.29      1028.11 o
   3   7   8       7687.89       7463.15       523.29 o
   4   7   8       1033.97       1017.45       134.87 o
   5   7   8       7542.28       7298.54       463.21 o
   6   7   8       9559.31       9327.12       402.26 o
   7   7   8        378.16        394.47       105.73 o
  -6   8   8       2858.93       2464.62       257.70 o
  -5   8   8       3046.35       3299.91       405.62 o
  -4   8   8      12033.94      12482.47       400.56 o
  -3   8   8       3500.42       3937.77       175.99 o
  -2   8   8       2615.64       2259.62       121.61 o
  -1   8   8       7835.20       8642.90       562.26 o
   0   8   8      16866.73      17553.38       831.95 o
   1   8   8       7436.34       6323.81       488.58 o
   2   8   8       2038.63       1895.35       274.63 o
   3   8   8       3847.85       4371.82      1027.24 o
   4   8   8      11951.85      12571.29       812.37 o
   5   8   8       3244.52       3699.41       392.13 o
   6   8   8       2939.96       2820.83       264.29 o
  -5   9   8      11182.71      10646.54       556.34 o
  -4   9   8       3054.68       3009.13       562.87 o
  -3   9   8       7025.64       7226.52      1297.65 o
  -2   9   8       7028.17       7459.44       550.40 o
  -1   9   8       8507.25       8664.45       589.38 o
   0   9   8       2735.67       2307.39       302.34 o
   1   9   8       8256.20       7846.56       999.03 o
   2   9   8       5386.01       4995.23       461.50 o
   3   9   8       7512.57       8479.90       684.60 o
   4   9   8       2806.12       3097.14       708.19 o
   5   9   8      11343.88      10347.36      1240.70 o
  -4  10   8      13506.65      12948.44       703.30 o
  -3  10   8        685.69        694.68       213.66 o
  -2  10   8        780.10        780.55       194.99 o
  -1  10   8       2024.61       2547.18       268.47 o
   0  10   8      12870.84      12755.08      1207.94 o
   1  10   8       1883.54       1616.02       288.60 o
   2  10   8        549.83        550.64       202.84 o
   3  10   8        383.40        514.88       176.96 o
   4  10   8      13779.02      15158.24      1749.23 o
  -2  11   8        500.35        349.89       157.20 o
  -1  11   8       6006.84       5835.89       498.31 o
   0  11   8       1486.86       1511.38       335.94 o
   1  11   8       5118.10       5261.11       513.92 o
   2  11   8        625.86        135.93       456.74 o
   1   0   9      39043.04      37348.17       697.93 o
   2   0   9       6881.44       6225.69       210.00 o
   3   0   9      24784.68      23364.03       815.87 o
   4   0   9        797.24       1028.97        92.94 o
   5   0   9       6938.55       7087.44       270.01 o
   6   0   9       4171.06       3967.65       260.24 o
   7   0   9      29469.42      28833.72       935.25 o
   8   0   9        940.61       1192.92       267.86 o
   9   0   9       3326.90       3760.00       465.22 o
  -9   1   9        770.81        843.78       494.12 o
  -8   1   9       3737.91       3414.14       490.97 o
  -7   1   9       6455.68       6549.40       391.64 o
  -6   1   9      26421.08      26919.42       680.43 o
  -5   1   9       5607.22       4970.26       195.66 o
  -4   1   9       2787.53       2893.18       142.83 o
  -3   1   9       3306.02       3149.79       141.98 o
  -2   1   9      50283.04      48421.75       699.47 o
  -1   1   9       1303.61        910.31        74.06 o
   0   1   9       1773.26       1920.92       176.29 o
   1   1   9       2074.34       2059.26       130.45 o
   2   1   9      51534.42      49923.96       666.67 o
   3   1   9       3235.80       2961.75       151.60 o
   4   1   9       1997.92       2220.25       130.69 o
   5   1   9       7107.68       6754.74       295.36 o
   6   1   9      25293.84      25651.89       658.32 o
   7   1   9       5539.46       5524.75       382.79 o
   8   1   9       4310.85       4281.77       456.92 o
   9   1   9        376.43        858.22       257.66 o
  -9   2   9       1629.65       2040.52       391.61 o
  -8   2   9       5942.86       6448.03       585.01 o
  -7   2   9      16632.66      16155.61       524.86 o
  -6   2   9       5243.22       5118.67       306.64 o
  -5   2   9       6657.02       5967.99       213.31 o
  -4   2   9       2076.93       2241.46       123.32 o
  -3   2   9      16984.28      16336.14       363.21 o
  -2   2   9       4839.30       4543.44       167.18 o
  -1   2   9      19449.98      18805.51       429.76 o
   0   2   9      24024.35      27439.06      1046.27 o
   1   2   9      21350.08      21178.61       457.24 o
   2   2   9       6421.25       5885.09       251.61 o
   3   2   9      18118.53      17318.73       428.50 o
   4   2   9       2166.45       2265.48       138.63 o
   5   2   9       6483.41       5939.62       282.34 o
   6   2   9       5283.27       5058.58       354.51 o
   7   2   9      16363.44      16669.57       691.77 o
   8   2   9       5725.56       5549.24       513.16 o
   9   2   9       1680.41       1791.61       340.95 o
  -8   3   9       1382.87       1396.29       284.96 o
  -7   3   9       5425.96       5240.38       299.86 o
  -6   3   9       5135.24       5109.97       233.89 o
  -5   3   9      13571.73      13603.17       333.58 o
  -4   3   9       6133.95       6342.12       204.87 o
  -3   3   9       3798.77       3721.75       160.52 o
  -2   3   9       7096.57       6501.18       198.84 o
  -1   3   9      10550.63      10520.73       358.11 o
   0   3   9       1580.64       2013.41       131.90 o
   1   3   9      10224.88      10243.53       371.43 o
   2   3   9       7041.93       6669.34       306.70 o
   3   3   9       3791.28       4063.76       217.08 o
   4   3   9       5442.24       5710.19       251.11 o
   5   3   9      13640.13      13293.09       665.65 o
   6   3   9       4351.86       3998.94       386.89 o
   7   3   9       4677.33       4598.14       361.99 o
   8   3   9       1782.32       1834.31       253.28 o
  -8   4   9      11915.39      12480.47       819.39 o
  -7   4   9        537.54        581.72       180.54 o
  -6   4   9       3539.21       3211.32       252.79 o
  -5   4   9       5733.09       5690.97       226.94 o
  -4   4   9      25973.87      25931.54       510.59 o
  -3   4   9       3829.07       4002.90       154.69 o
  -2   4   9        641.85        553.32        55.99 o
  -1   4   9       2742.93       2887.48       121.77 o
   0   4   9      37695.20      36324.01      1610.67 o
   1   4   9       4152.25       4470.93       294.59 o
   2   4   9        813.51        701.44        89.45 o
   3   4   9       4234.34       4081.41       216.03 o
   4   4   9      26968.06      27749.72       684.40 o
   5   4   9       4816.58       4772.37       267.08 o
   6   4   9       4237.09       4448.78       334.74 o
   7   4   9         62.47        156.45       106.30 o
   8   4   9      11229.76      11449.56       606.55 o
  -8   5   9       3240.12       3447.77       433.16 o
  -7   5   9       7440.62       7997.51       445.25 o
  -6   5   9         55.86        106.90        75.94 o
  -5   5   9      19651.53      20021.18       464.88 o
  -4   5   9       4500.21       4687.49       209.89 o
  -3   5   9      10091.00      10484.70       260.71 o
  -2   5   9        197.18        249.54        46.22 o
  -1   5   9      19962.45      19046.50       394.20 o
   0   5   9       9685.13      10255.34       653.16 o
   1   5   9      20162.42      18999.13       836.66 o
   2   5   9        271.31        298.62        59.16 o
   3   5   9      11788.27      12365.07       408.15 o
   4   5   9       3894.97       4365.94       244.60 o
   5   5   9      19234.41      18840.08      1133.50 o
   6   5   9        116.35        175.76        93.01 o
   7   5   9       6423.91       6702.53       378.12 o
   8   5   9       3715.54       3782.57       347.73 o
  -7   6   9        303.59        591.18       260.89 o
  -6   6   9        752.88        678.52       131.85 o
  -5   6   9       2485.56       2766.52       176.88 o
  -4   6   9      32726.29      33550.34       896.12 o
  -3   6   9       1362.78       1657.05       123.78 o
  -2   6   9       1922.83       1924.61       124.21 o
  -1   6   9       2877.06       2484.37       153.53 o
   0   6   9      32512.03      31165.71      2344.32 o
   1   6   9       2719.67       3013.35       353.70 o
   2   6   9       2138.23       1703.37       311.02 o
   3   6   9       1498.34       1791.07       203.50 o
   4   6   9      33632.82      34258.23      1577.08 o
   5   6   9       2606.19       2638.72       231.65 o
   6   6   9        732.33        762.00       146.87 o
   7   6   9        129.75        264.24       104.93 o
  -7   7   9       3947.41       3529.02       315.17 o
  -6   7   9       2482.56       2721.27       279.19 o
  -5   7   9      14127.17      14530.50       425.84 o
  -4   7   9       1872.09       1832.41       112.21 o
  -3   7   9       6140.68       6096.84       257.88 o
  -2   7   9       3896.97       3767.37       217.02 o
  -1   7   9      10279.13      10905.26       620.88 o
   0   7   9       6790.22       6717.68      1188.51 o
   1   7   9      10063.41      10052.06       607.14 o
   2   7   9       5243.22       5628.26       496.13 o
   3   7   9       6413.92       6194.99       293.69 o
   4   7   9       1469.79       1621.84       174.06 o
   5   7   9      15320.22      15681.17       598.97 o
   6   7   9       2293.79       2517.23       248.09 o
   7   7   9       3087.78       3162.79       296.88 o
  -6   8   9       1017.18        877.95       137.06 o
  -5   8   9       2970.56       3004.62       264.01 o
  -4   8   9       7363.91       7717.09       393.78 o
  -3   8   9       7012.24       7385.91       349.22 o
  -2   8   9       2956.13       2699.31       244.91 o
  -1   8   9       5331.67       5827.56       468.92 o
   0   8   9       9034.64       8367.51       566.95 o
   1   8   9       4291.19       3896.81       383.85 o
   2   8   9       3030.93       3664.16       533.39 o
   3   8   9       6338.57       6184.67      1307.03 o
   4   8   9       8005.53       7313.51       558.92 o
   5   8   9       2924.35       2569.82       441.33 o
   6   8   9        709.63       1096.35       243.70 o
  -5   9   9        692.90        744.92       163.76 o
  -4   9   9       1094.25       1184.05       245.38 o
  -3   9   9        518.28        845.47       217.08 o
  -2   9   9      12085.77      13169.51       735.69 o
  -1   9   9       3114.39       3830.77       401.57 o
   0   9   9         56.33          0.00       154.27 o
   1   9   9       2329.82       2670.69       366.22 o
   2   9   9      12182.26      12877.22       765.15 o
   3   9   9        729.00        885.64       212.43 o
   4   9   9       1225.47       1599.23       298.02 o
   5   9   9        909.48       1157.10       457.07 o
  -4  10   9        620.06        277.87       171.05 o
  -3  10   9      10615.60       9360.01      1130.42 o
  -2  10   9       2797.49       2650.92       539.08 o
  -1  10   9       4737.42       4813.18       379.28 o
   0  10   9        337.97        260.06       179.09 o
   1  10   9       4344.72       3865.11       427.18 o
   2  10   9       2389.21       2440.10       335.71 o
   3  10   9      10249.37      11139.51       752.46 o
   4  10   9        826.33       1156.73       266.18 o
  -1  11   9       1999.77       2052.44       313.87 o
   0  11   9        157.45        301.09       152.21 o
   1  11   9       1974.97       2001.74       320.54 o
   0   0  10       8676.01       8662.73       497.49 o
   1   0  10      29183.88      25551.38       636.32 o
   2   0  10        478.45        660.06        76.55 o
   3   0  10       6317.86       5705.37       277.15 o
   4   0  10        766.03        808.87        85.95 o
   5   0  10      10333.01       9808.58       351.23 o
   6   0  10        820.10        840.40       139.06 o
   7   0  10       2911.83       2705.37       184.34 o
   8   0  10       3760.45       4163.99       471.02 o
   9   0  10       9999.70       9770.67       760.60 o
  -9   1  10       3700.56       3693.91       485.97 o
  -8   1  10      19477.08      18938.13      1184.96 o
  -7   1  10       4294.66       4236.92       336.66 o
  -6   1  10       1044.72       1193.25       132.81 o
  -5   1  10       3099.64       3072.42       180.34 o
  -4   1  10      12733.65      11695.06       310.30 o
  -3   1  10       5232.56       4894.73       187.71 o
  -2   1  10       1721.38       2143.39       121.68 o
  -1   1  10       9476.34       8660.79       273.35 o
   0   1  10      49698.39      53578.22      1048.47 o
   1   1  10       8907.64       8450.72       295.63 o
   2   1  10       1344.17       1461.57       101.72 o
   3   1  10       5389.60       5039.02       202.19 o
   4   1  10      12183.51      10778.09       319.62 o
   5   1  10       3060.54       3203.60       208.07 o
   6   1  10       1533.21       1763.59       164.94 o
   7   1  10       4799.80       5089.70       267.94 o
   8   1  10      17888.44      17969.67       975.48 o
   9   1  10       3361.87       3080.53       435.07 o
  -8   2  10       4066.30       3889.60       462.49 o
  -7   2  10       6932.17       6926.89       354.29 o
  -6   2  10      11142.14      11496.84       376.23 o
  -5   2  10       5283.65       4991.17       214.34 o
  -4   2  10       3499.22       3367.99       179.50 o
  -3   2  10       4844.63       4507.43       187.09 o
  -2   2  10      21940.23      22448.56       671.03 o
  -1   2  10      39020.04      35902.31       740.85 o
   0   2  10       7982.25       8027.94       639.61 o
   1   2  10      43159.12      41139.07       832.57 o
   2   2  10      21020.06      20936.06       546.06 o
   3   2  10       4998.03       5323.71       264.01 o
   4   2  10       3935.61       3905.93       231.16 o
   5   2  10       4917.85       4589.35       316.60 o
   6   2  10      10121.67      10351.29       407.55 o
   7   2  10       6240.12       6965.58       442.81 o
   8   2  10       4145.46       4055.70       640.59 o
  -8   3  10       8074.46       8145.35       776.60 o
  -7   3  10      14087.14      14804.53       529.12 o
  -6   3  10       2929.23       3122.52       188.69 o
  -5   3  10       5361.70       5623.91       211.15 o
  -4   3  10      10670.04       9732.87       291.16 o
  -3   3  10       8178.87       7908.71       251.70 o
  -2   3  10       5007.74       4963.30       174.36 o
  -1   3  10      19842.09      19875.35       973.55 o
   0   3  10      22399.18      21157.86       764.39 o
   1   3  10      20671.39      20383.55       455.58 o
   2   3  10       4242.47       3989.66       193.05 o
   3   3  10       9160.97       9389.41       316.54 o
   4   3  10      10136.29      10058.18       386.27 o
   5   3  10       5491.74       6224.42       316.83 o
   6   3  10       3090.61       3185.02       478.98 o
   7   3  10      15254.39      14974.08       826.31 o
   8   3  10       7985.60       7479.46       614.06 o
  -8   4  10       1812.68       1608.24       321.59 o
  -7   4  10       3639.04       3434.74       295.61 o
  -6   4  10      18025.13      18256.76       450.42 o
  -5   4  10       2413.41       2307.88       148.70 o
  -4   4  10       6798.02       6305.44       230.85 o
  -3   4  10       2717.01       2712.89       143.43 o
  -2   4  10      27264.47      27147.89       474.72 o
  -1   4  10      17085.55      15968.67       339.63 o
   0   4  10        664.89        731.76        75.96 o
   1   4  10      15105.55      14694.07       400.88 o
   2   4  10      30877.52      31820.76       700.56 o
   3   4  10       2889.05       2982.29       176.19 o
   4   4  10       6165.23       6076.12       297.81 o
   5   4  10       2819.36       2710.01       208.88 o
   6   4  10      14930.85      15057.05       626.04 o
   7   4  10       4318.21       4281.65       707.79 o
   8   4  10       1510.00       2296.14       348.14 o
  -8   5  10        253.24        116.12       161.54 o
  -7   5  10      11424.81      11163.53       549.87 o
  -6   5  10       4126.54       3922.36       249.72 o
  -5   5  10       7555.15       7427.02       389.97 o
  -4   5  10        909.56        986.24        93.96 o
  -3   5  10      15995.67      16393.07       368.10 o
  -2   5  10       8049.19       8155.33       229.93 o
  -1   5  10       8395.86       7747.86       269.78 o
   0   5  10        768.64        622.01        76.02 o
   1   5  10       8717.39       8983.67       297.63 o
   2   5  10       6051.09       5797.80       242.69 o
   3   5  10      16363.45      16513.75       500.62 o
   4   5  10        838.13        788.81       112.09 o
   5   5  10       7345.75       7806.21       360.59 o
   6   5  10       4997.28       4704.32       345.51 o
   7   5  10      11943.54      12508.27       630.15 o
   8   5  10        438.97        424.57       215.59 o
  -7   6  10        475.91        389.91       124.44 o
  -6   6  10      12355.97      11942.53       548.03 o
  -5   6  10       4475.15       4520.37       227.44 o
  -4   6  10       1834.41       1856.67       130.68 o
  -3   6  10       4532.82       4746.44       187.74 o
  -2   6  10      15238.90      15819.18       430.12 o
  -1   6  10        618.40        669.86        71.14 o
   0   6  10        190.08        164.55        63.84 o
   1   6  10        648.58        381.84        57.89 o
   2   6  10      15682.39      15422.59       798.85 o
   3   6  10       4122.58       4291.32       263.24 o
   4   6  10       2016.52       1970.14       194.56 o
   5   6  10       4934.06       4860.56       328.73 o
   6   6  10      11294.63      11021.90       537.68 o
   7   6  10        390.76         94.82       105.65 o
  -7   7  10       4480.26       5000.34       516.52 o
  -6   7  10       3907.97       3843.81       312.95 o
  -5   7  10       6333.11       6382.96       374.22 o
  -4   7  10      10739.48      11024.95       323.15 o
  -3   7  10       9423.98       9679.78       341.56 o
  -2   7  10       3572.01       3468.10       167.91 o
  -1   7  10       3337.48       3715.24       371.94 o
   0   7  10       4651.40       4720.93       410.91 o
   1   7  10       3420.76       3672.36       649.70 o
   2   7  10       2484.86       3304.76       462.37 o
   3   7  10       9692.50       8912.32       404.15 o
   4   7  10      10539.80      10931.05       466.52 o
   5   7  10       6450.76       6883.90       418.00 o
   6   7  10       4393.89       4255.71       327.80 o
   7   7  10       4189.82       4176.28       452.81 o
  -6   8  10       5745.29       6100.64       412.73 o
  -5   8  10      11158.47      11201.05       534.88 o
  -4   8  10       4619.81       4586.71       300.36 o
  -3   8  10       7885.86       8751.85       445.35 o
  -2   8  10       8047.38       8768.22       482.21 o
  -1   8  10       6688.02       6007.69       493.59 o
   0   8  10       3579.63       3028.45       348.43 o
   1   8  10       6161.33       6527.00      1116.69 o
   2   8  10       7867.33       9465.00       765.47 o
   3   8  10       7851.63       8106.57       595.70 o
   4   8  10       4452.80       3839.90       412.95 o
   5   8  10      11054.50      11040.03       758.17 o
   6   8  10       6127.18       5969.92       523.44 o
  -5   9  10       2787.17       2189.40       509.27 o
  -4   9  10      19769.77      18739.93       944.16 o
  -3   9  10       3139.68       3267.02       487.16 o
  -2   9  10        506.01        697.58       163.06 o
  -1   9  10       2049.17       2089.51       309.90 o
   0   9  10       8168.03       8835.40       622.34 o
   1   9  10       2580.77       2717.08       742.16 o
   2   9  10        368.66         82.50       156.44 o
   3   9  10       3250.73       3933.26       434.13 o
   4   9  10      20937.74      22257.91      1085.38 o
   5   9  10       2879.05       2764.44       687.95 o
  -3  10  10       5556.69       5585.34       506.93 o
  -2  10  10        726.24        705.69       207.63 o
  -1  10  10       6302.35       6339.43       556.25 o
   0  10  10        694.63        792.49       208.03 o
   1  10  10       5012.76       4851.65       486.21 o
   2  10  10        605.85        565.14       206.35 o
   3  10  10       4951.44       5562.34       527.43 o
   1   0  11       2632.35       1971.61       160.56 o
   2   0  11      52133.04      51345.09       908.74 o
   3   0  11       1412.76       1518.67       117.52 o
   4   0  11         87.16        220.93        73.28 o
   5   0  11       1976.48       1995.08       177.02 o
   6   0  11      34321.04      33554.51       937.94 o
   7   0  11       5006.29       4747.41       372.12 o
   8   0  11       4178.19       4855.02       515.45 o
  -8   1  11       1409.41       2126.95       358.84 o
  -7   1  11      28006.29      27172.47      1356.00 o
  -6   1  11       1061.61       1076.19       135.54 o
  -5   1  11       8198.05       7619.68       282.19 o
  -4   1  11        971.91        916.44        90.66 o
  -3   1  11      16572.22      15248.80       361.80 o
  -2   1  11       8465.79       8370.12       276.74 o
   0   1  11       4416.98       4967.09       243.12 o
   1   1  11      20447.50      17758.21       472.96 o
   2   1  11       9027.50       9516.70       376.05 o
   3   1  11      17276.25      16178.59       488.07 o
   4   1  11        635.79        780.24        99.04 o
   5   1  11       7694.65       7083.83       400.52 o
   6   1  11        842.21       1079.94       134.70 o
   7   1  11      27907.90      28705.85       977.42 o
   8   1  11       1220.91       1247.76       278.10 o
  -8   2  11       2909.41       3365.34       451.78 o
  -7   2  11       2563.93       2915.06       286.69 o
  -6   2  11      15920.33      15810.79       475.19 o
  -5   2  11       3586.69       3635.92       189.12 o
  -4   2  11        175.76        198.57        49.37 o
  -3   2  11       3474.07       3556.32       201.52 o
  -2   2  11      26552.26      25505.54       523.80 o
  -1   2  11       4261.70       4259.56       280.77 o
   0   2  11         29.86        104.46        70.86 o
   1   2  11       3955.14       3714.45       178.88 o
   2   2  11      23766.94      22351.75       483.66 o
   3   2  11       2974.25       2921.54       213.20 o
   4   2  11        516.95        673.57       115.59 o
   5   2  11       4038.67       4596.73       324.65 o
   6   2  11      16997.10      16297.56       672.57 o
   7   2  11       2223.94       3025.32       366.92 o
   8   2  11       3129.01       2933.19       400.32 o
  -8   3  11      11829.59      13829.02       890.96 o
  -7   3  11       7473.68       6646.09       431.39 o
  -6   3  11       3624.63       3427.58       210.27 o
  -5   3  11       7296.92       6694.63       279.80 o
  -4   3  11      10423.42      10713.95       318.76 o
  -3   3  11       5885.65       5761.71       211.29 o
  -2   3  11       2839.25       2839.73       139.33 o
  -1   3  11       4208.33       4207.56       248.16 o
   0   3  11      22278.60      23856.58      1156.05 o
   1   3  11       5603.95       5520.84       214.80 o
   2   3  11       3496.92       3475.54       191.60 o
   3   3  11       5830.30       5207.58       242.62 o
   4   3  11      11843.60      12287.97       449.12 o
   5   3  11       6662.03       6788.43       342.09 o
   6   3  11       2845.74       2901.12       257.67 o
   7   3  11       7545.02       7841.48       599.82 o
   8   3  11      11865.93      11866.81       792.50 o
  -8   4  11       2173.96       2042.63       370.05 o
  -7   4  11       3076.44       2812.45       274.38 o
  -6   4  11       1187.68        772.60       149.20 o
  -5   4  11      14845.20      15486.70       444.08 o
  -4   4  11       2600.08       2622.83       152.25 o
  -3   4  11       8518.36       9044.49       280.73 o
  -2   4  11       1228.46        951.04        85.55 o
  -1   4  11      23170.76      22950.32       446.35 o
   0   4  11       3520.70       3807.85       236.90 o
   1   4  11      20973.31      21599.71       865.79 o
   2   4  11       1000.93        735.14        95.59 o
   3   4  11       9912.09      10119.15       386.24 o
   4   4  11       1875.48       2229.39       189.54 o
   5   4  11      13070.86      13544.87       537.07 o
   6   4  11       1393.56       1480.69       175.44 o
   7   4  11       3508.03       4118.71       447.98 o
   8   4  11       2282.56       2266.03       412.79 o
  -7   5  11        536.20        588.83       143.80 o
  -6   5  11       1481.69       1475.86       196.33 o
  -5   5  11       4325.66       4411.60       226.83 o
  -4   5  11      25245.24      26052.58       575.17 o
  -3   5  11        908.04        834.37       106.26 o
  -2   5  11        265.44        350.02        63.28 o
  -1   5  11       2132.47       2142.30       182.36 o
   0   5  11      32121.60      30040.47      1477.72 o
   1   5  11       3157.38       3505.39       224.33 o
   2   5  11        372.88        291.54        82.31 o
   3   5  11       1380.20       1500.12       164.33 o
   4   5  11      25981.86      26767.23       824.64 o
   5   5  11       3756.05       3483.17       290.79 o
   6   5  11       1172.07       1125.76       178.38 o
   7   5  11        378.32        337.76       132.28 o
  -7   6  11       4177.19       4316.72       341.94 o
  -6   6  11          1.95         56.92        97.32 o
  -5   6  11      16521.01      16538.02       462.36 o
  -4   6  11       5522.47       5761.59       236.15 o
  -3   6  11      11781.64      12447.28       343.11 o
  -2   6  11       1997.11       2254.61       155.14 o
  -1   6  11      18975.55      18650.51       650.25 o
   0   6  11       2849.24       2629.02       194.28 o
   1   6  11      17972.09      19335.66      1582.47 o
   2   6  11       1804.58       1719.36       157.68 o
   3   6  11      10810.35      11155.39       648.34 o
   4   6  11       5197.67       5056.86       323.99 o
   5   6  11      18053.53      18674.81       697.47 o
   6   6  11        123.26        113.03       104.84 o
   7   6  11       4275.46       4259.46       364.36 o
  -6   7  11        997.57       1309.46       188.58 o
  -5   7  11       3338.37       3611.03       291.58 o
  -4   7  11      18222.34      18080.74       578.53 o
  -3   7  11       3417.05       3520.16       207.59 o
  -2   7  11       2440.27       2292.46       153.47 o
  -1   7  11       4731.36       4857.45       428.47 o
   0   7  11      13150.84      13530.88      1200.03 o
   1   7  11       4197.04       4902.16       451.71 o
   2   7  11       3054.63       2918.51       349.34 o
   3   7  11       3236.52       2900.07       229.27 o
   4   7  11      17480.52      17627.93       627.55 o
   5   7  11       2786.41       2496.36       239.15 o
   6   7  11        681.71        726.26       160.13 o
  -5   8  11       3882.65       4244.06       315.44 o
  -4   8  11       2027.37       2030.26       207.04 o
  -3   8  11       2822.46       3398.77       241.98 o
  -2   8  11       7212.44       7326.87       473.04 o
  -1   8  11       3651.96       3824.09       403.48 o
   0   8  11         27.95          0.00       255.60 o
   1   8  11       4495.95       4879.58       454.77 o
   2   8  11       7552.27       8472.86       922.59 o
   3   8  11       2989.83       2923.38       657.13 o
   4   8  11       1786.16       2014.35       312.07 o
   5   8  11       3589.27       3944.80       432.22 o
  -4   9  11       1264.38       1332.95       273.29 o
  -3   9  11      12975.96      12274.07       753.83 o
  -2   9  11       1455.29       1536.65       301.55 o
  -1   9  11       3504.43       3870.34       434.80 o
   0   9  11       2123.26       2372.69       333.46 o
   1   9  11       3022.08       3341.56       400.75 o
   2   9  11       1120.12        930.10       244.66 o
   3   9  11      12352.66      12866.99       798.44 o
   4   9  11       1413.97       1738.78       317.17 o
  -3  10  11        671.32        894.48       231.40 o
  -2  10  11      14598.60      15213.81       884.99 o
  -1  10  11        380.16        344.47       148.61 o
   0  10  11         12.81        161.84       142.09 o
   1  10  11        437.16        271.77       160.56 o
   2  10  11      15532.69      14842.44      1045.40 o
   3  10  11       1070.05       1298.29       271.17 o
   0   0  12      32794.09      34006.75      1447.58 o
   1   0  12       8555.32       7680.69       306.81 o
   2   0  12         16.42        151.22        59.32 o
   3   0  12       1840.83       1685.60       126.79 o
   4   0  12       9593.12       9709.09       389.41 o
   5   0  12       4311.71       3723.22       293.41 o
   6   0  12       4272.53       4605.57       320.33 o
   7   0  12       3289.24       2902.05       381.10 o
   8   0  12      17157.76      18776.89      1542.67 o
  -8   1  12       5605.79       5085.84       534.96 o
  -7   1  12       1584.31       2021.32       328.67 o
  -6   1  12       4303.20       4000.92       264.84 o
  -5   1  12       9623.39       9152.53       477.12 o
  -4   1  12       2265.46       2341.01       156.74 o
  -3   1  12      11203.81      10527.39       352.05 o
  -2   1  12       7802.44       7571.23       255.25 o
  -1   1  12      12671.62      11835.67       331.29 o
   0   1  12      13513.34      12870.79       606.97 o
   1   1  12      11918.73      10042.11       381.91 o
   2   1  12       9054.50       8871.11       280.32 o
   3   1  12      10259.87       9993.44       349.97 o
   4   1  12       2854.98       2678.82       242.50 o
   5   1  12      10022.13      10677.96       512.02 o
   6   1  12       3497.72       4114.34       406.72 o
   7   1  12       1855.17       2200.12       327.53 o
   8   1  12       5733.35       6271.43       592.79 o
  -8   2  12       8283.49       8967.60       722.58 o
  -7   2  12      12032.29      11696.84      1557.21 o
  -6   2  12       3409.27       3483.00       222.77 o
  -5   2  12       2590.02       2634.13       185.46 o
  -4   2  12      18336.19      17179.11       473.10 o
  -3   2  12       4417.19       4097.63       162.84 o
  -2   2  12       2510.47       2667.84       146.00 o
  -1   2  12      27358.68      26208.91       618.45 o
   0   2  12      11790.96      11826.24       329.12 o
   1   2  12      27843.01      26512.92       733.90 o
   2   2  12       2074.30       2305.55       131.51 o
   3   2  12       5310.63       5624.68       244.89 o
   4   2  12      18980.49      18870.07       535.15 o
   5   2  12       2569.30       2591.01       235.09 o
   6   2  12       3356.51       3037.24       414.13 o
   7   2  12      12042.94      11844.97       752.03 o
   8   2  12       7931.11       9095.65       701.85 o
  -8   3  12       5140.24       5223.68       546.19 o
  -7   3  12       3876.98       3567.22       325.75 o
  -6   3  12      11681.05      12360.41       567.83 o
  -5   3  12       6963.66       6971.97       327.07 o
  -4   3  12       1809.78       1595.50       115.49 o
  -3   3  12       8597.29       8718.47       315.39 o
  -2   3  12      21079.10      21191.92       765.47 o
  -1   3  12      13413.72      13341.47       535.75 o
   0   3  12       5374.38       4527.65       290.96 o
   1   3  12      12410.59      11729.07       432.57 o
   2   3  12      21374.20      21356.52       636.26 o
   3   3  12       8619.42       8299.25       363.53 o
   4   3  12       2107.47       2161.15       190.87 o
   5   3  12       7594.13       7654.45       375.98 o
   6   3  12      10898.72      11188.36       529.44 o
   7   3  12       4406.98       4873.99       494.73 o
   8   3  12       4345.93       4600.10       493.67 o
  -8   4  12       1857.87       1866.62       338.47 o
  -7   4  12      12648.61      11366.80       762.57 o
  -6   4  12       3065.70       3184.97       281.00 o
  -5   4  12       4957.15       4570.25       231.00 o
  -4   4  12      10621.94      10309.08       317.17 o
  -3   4  12       7504.94       7630.74       287.46 o
  -2   4  12      12089.02      12093.03       358.97 o
  -1   4  12      16666.21      16702.44       421.82 o
   0   4  12       1147.34       1221.87       104.63 o
   1   4  12      18220.83      17996.51       483.92 o
   2   4  12      10332.63      10313.18       395.00 o
   3   4  12      10460.13      10358.96       410.17 o
   4   4  12      11068.83      10710.78       435.76 o
   5   4  12       3966.22       4510.20       291.15 o
   6   4  12       2685.71       2971.56       249.35 o
   7   4  12      11552.26      12086.15       764.99 o
   8   4  12       2002.76       1941.13       495.06 o
  -7   5  12       5275.25       4916.54       382.40 o
  -6   5  12      11677.58      12097.48       560.02 o
  -5   5  12       1090.44       1310.27       143.86 o
  -4   5  12       1815.97       1794.71       143.22 o
  -3   5  12       1394.55       1557.92       130.25 o
  -2   5  12      15152.89      15329.74       542.06 o
  -1   5  12       2715.16       2888.07       204.98 o
   0   5  12       1213.71       1042.32       126.42 o
   1   5  12       2452.06       2501.61       202.03 o
   2   5  12      17358.75      17798.74       764.09 o
   3   5  12       2110.70       2029.72       200.52 o
   4   5  12       2192.53       1993.44       217.69 o
   5   5  12        977.34       1001.92       167.28 o
   6   5  12      10445.65      10505.35       676.11 o
   7   5  12       5577.28       6392.80       705.06 o
  -7   6  12       4264.52       4945.33       378.21 o
  -6   6  12       3636.92       3468.46       295.29 o
  -5   6  12       6357.36       5811.93       362.68 o
  -4   6  12        787.17       1005.61       106.36 o
  -3   6  12       9191.81       9596.54       393.23 o
  -2   6  12       9975.75      10325.32       437.15 o
  -1   6  12       4740.44       4634.46       207.78 o
   0   6  12       2619.56       2437.21       301.38 o
   1   6  12       5573.18       5513.83       405.35 o
   2   6  12       8836.44       9612.61       405.36 o
   3   6  12       9678.88       9438.37       436.33 o
   4   6  12        649.17        798.05       141.85 o
   5   6  12       6050.15       6069.70       394.28 o
   6   6  12       4415.67       4406.38       362.57 o
   7   6  12       3497.16       3472.57       340.50 o
  -6   7  12       7216.77       6607.39       415.89 o
  -5   7  12       4528.44       4924.79       341.64 o
  -4   7  12       4318.48       4613.29       314.62 o
  -3   7  12       4561.09       5182.49       262.20 o
  -2   7  12       8216.10       7877.02       518.29 o
  -1   7  12       6676.37       4897.21       542.23 o
   0   7  12        435.74        478.52       160.79 o
   1   7  12       7356.02       7153.46       536.21 o
   2   7  12      10410.20      11044.63       649.98 o
   3   7  12       4695.65       4681.97       310.56 o
   4   7  12       4690.30       4526.25       304.82 o
   5   7  12       4779.69       4498.75       335.55 o
   6   7  12       6133.43       7198.25       598.13 o
  -5   8  12       4414.59       4876.40       542.90 o
  -4   8  12      14183.00      14857.49      1587.90 o
  -3   8  12       6869.74       7478.15       578.36 o
  -2   8  12       2667.73       2883.16       368.68 o
  -1   8  12       2953.05       3468.46       397.86 o
   0   8  12       6117.14       6526.28       895.59 o
   1   8  12       3731.65       3603.61       404.08 o
   2   8  12       3225.60       3256.72       371.52 o
   3   8  12       7260.13       7498.56       580.44 o
   4   8  12      13440.96      13431.49       811.95 o
   5   8  12       4457.49       4690.66       494.26 o
  -4   9  12       4392.11       3763.76       435.29 o
  -3   9  12       4533.17       5034.16       505.38 o
  -2   9  12       2385.05       2431.82       297.28 o
  -1   9  12       7585.80       7693.15       615.16 o
   0   9  12       1568.17       1366.11       559.65 o
   1   9  12       7964.81       8573.25       648.55 o
   2   9  12       2705.02       2999.67       378.59 o
   3   9  12       4468.95       4946.19       487.00 o
   4   9  12       4099.48       4136.46       467.24 o
  -2  10  12        457.53        403.32       135.69 o
  -1  10  12        973.77       1186.78       265.99 o
   0  10  12       7072.30       7616.18       649.41 o
   1  10  12       1849.66       2115.77       712.81 o
   2  10  12        479.31        724.80       241.39 o
   1   0  13      24419.75      23524.15       759.84 o
   2   0  13       4730.72       5060.77       245.26 o
   3   0  13      18594.67      17809.89       460.07 o
   4   0  13       1220.31       1166.54       146.57 o
   5   0  13       6981.11       6381.00       389.07 o
   6   0  13        706.76       1113.39       224.42 o
   7   0  13      19676.89      20295.19      1043.58 o
   8   0  13         95.67        288.43       193.71 o
  -8   1  13       2097.37       2344.83       455.93 o
  -7   1  13       1581.49       2195.30       684.34 o
  -6   1  13      20306.03      18637.26      1143.22 o
  -5   1  13       1071.68       1124.76       224.50 o
  -4   1  13       1334.15       1453.76       138.54 o
  -3   1  13       1791.02       2090.08       123.98 o
  -2   1  13      37731.61      37805.89       677.08 o
  -1   1  13       5042.89       5405.50       223.78 o
   0   1  13          9.96         93.65        50.42 o
   1   1  13       6053.08       6113.81       239.90 o
   2   1  13      36195.04      34288.31       689.55 o
   3   1  13       1989.82       1859.13       144.51 o
   4   1  13       1967.98       2281.93       280.98 o
   5   1  13        782.83       1013.87       166.04 o
   6   1  13      20522.51      21160.50       755.39 o
   7   1  13       1444.41       1559.14       282.37 o
   8   1  13       2051.88       2886.31       420.35 o
  -8   2  13       3445.49       3440.42       797.50 o
  -7   2  13      11884.20      11840.70       898.60 o
  -6   2  13       1040.81       1064.44       177.99 o
  -5   2  13       7045.11       6644.10       342.53 o
  -4   2  13       8100.73       8192.18       321.06 o
  -3   2  13      10681.50       9876.77       285.28 o
  -2   2  13       1712.35       1879.00       130.54 o
  -1   2  13       5792.12       5376.04       223.52 o
   0   2  13      10749.08      11204.20       445.16 o
   1   2  13       5094.16       4718.59       210.55 o
   2   2  13       1870.12       2164.92       157.57 o
   3   2  13      11095.79      10707.63       444.19 o
   4   2  13       6540.40       6774.54       468.21 o
   5   2  13       6347.15       5645.07       367.84 o
   6   2  13        838.60        981.02       170.90 o
   7   2  13      12648.89      13049.24       817.23 o
   8   2  13       4046.30       4464.95       513.25 o
  -8   3  13       1428.99       1517.57       317.02 o
  -7   3  13       1813.08       1556.06       221.48 o
  -6   3  13       4561.23       3931.14       325.05 o
  -5   3  13       9276.87       9842.12       360.39 o
  -4   3  13        428.01        436.08        75.73 o
  -3   3  13       5660.70       5717.09       225.32 o
  -2   3  13      13191.84      12326.88       395.25 o
  -1   3  13      12963.69      14463.79       419.46 o
   0   3  13       2532.78       2428.95       183.99 o
   1   3  13      10471.11      10689.02       341.31 o
   2   3  13      11398.91      10131.20       419.95 o
   3   3  13       4484.07       4225.92       273.19 o
   4   3  13        923.55        927.57       136.08 o
   5   3  13       9645.03       9816.07       444.12 o
   6   3  13       5723.65       5949.90       395.74 o
   7   3  13       3171.72       3221.60      1100.54 o
   8   3  13        927.44       1244.97       282.70 o
  -7   4  13       1989.87       2021.48       255.09 o
  -6   4  13       1237.16       1505.65       228.41 o
  -5   4  13       1693.52       1598.13       255.53 o
  -4   4  13      24857.19      25613.30       558.38 o
  -3   4  13       1474.55       1494.38       121.15 o
  -2   4  13         37.85         44.19        67.94 o
  -1   4  13       1637.50       1307.76       143.49 o
   0   4  13      23079.36      24062.12       612.47 o
   1   4  13       1749.62       1495.76       164.70 o
   2   4  13         27.89        106.78       106.21 o
   4   4  13      23989.48      23167.81       813.53 o
   5   4  13       1703.05       1789.53       232.57 o
   6   4  13        643.41        646.43       180.88 o
   7   4  13       2176.35       2385.24       362.88 o
  -7   5  13       2930.74       3105.46       305.75 o
  -6   5  13        107.69         98.29        96.93 o
  -5   5  13      16374.48      16925.39       487.89 o
  -4   5  13       3281.66       3118.90       189.54 o
  -3   5  13       9285.02       9691.39       382.78 o
  -2   5  13         21.31        135.52        61.20 o
  -1   5  13      22726.93      22322.77       925.13 o
   0   5  13       1581.73       1432.13       149.88 o
   1   5  13      20032.96      20892.81       679.13 o
   2   5  13         23.19        105.84        71.07 o
   3   5  13       7994.56       7805.21       418.18 o
   4   5  13       3065.31       2816.51       265.72 o
   5   5  13      17082.98      16724.74      1025.02 o
   6   5  13         43.30         26.50        99.46 o
   7   5  13       4436.74       4804.25       416.90 o
  -6   6  13        864.67        947.02       176.81 o
  -5   6  13       2122.21       2268.55       238.96 o
  -4   6  13      21353.35      22672.66       656.75 o
  -3   6  13        958.04       1129.59       121.65 o
  -2   6  13         92.59        115.62        34.60 o
  -1   6  13       2651.70       2513.50       160.78 o
   0   6  13      24836.37      25995.89       757.90 o
   1   6  13       2453.81       2269.48       209.93 o
   2   6  13        199.96        307.90        98.59 o
   3   6  13       1155.02       1549.57       185.78 o
   4   6  13      19746.34      19411.20       722.68 o
   5   6  13       2143.34       2082.87       242.88 o
   6   6  13        494.81        348.81       139.84 o
  -6   7  13       2111.69       1937.29       289.39 o
  -5   7  13       9837.63       9273.46       486.98 o
  -4   7  13       2928.15       2869.30       257.00 o
  -3   7  13       4417.22       5151.11       416.18 o
  -2   7  13       4337.24       4145.11       266.76 o
  -1   7  13       6561.75       5776.88       335.86 o
   0   7  13        484.91        265.27        41.54 o
   1   7  13       7413.54       7621.38       541.35 o
   2   7  13       4275.14       5454.00       466.37 o
   3   7  13       4305.63       4177.04       292.63 o
   4   7  13       3061.23       3218.38       501.06 o
   5   7  13       9206.45       9085.55       685.12 o
   6   7  13       2538.80       2118.56       476.44 o
  -5   8  13       1947.99       1672.42       310.92 o
  -4   8  13       5805.05       6062.34       537.06 o
  -3   8  13       5780.16       6057.99       534.91 o
  -2   8  13         64.61        197.37       228.87 o
  -1   8  13       3275.48       3458.81       399.02 o
   0   8  13       8287.59       8709.30      1320.43 o
   1   8  13       3278.99       3572.90       398.55 o
   2   8  13         51.93        217.70       161.02 o
   3   8  13       5596.08       5831.64       524.74 o
   4   8  13       5576.28       5699.10       539.52 o
   5   8  13       1796.86       1841.41       729.16 o
  -3   9  13        800.69       1024.62       494.19 o
  -2   9  13      11584.01      11337.41       654.21 o
  -1   9  13       1273.86       1621.62       325.95 o
   0   9  13         30.86          0.00       167.30 o
   1   9  13       1900.03       2538.32       364.99 o
   2   9  13      12132.45      12804.53       915.28 o
   3   9  13       1000.19       1296.86       281.33 o
  -1  10  13       7248.40       7496.25       709.86 o
   0  10  13         11.49        179.76       195.90 o
   1  10  13       7771.39       7778.46       648.15 o
   0   0  14      16721.25      17317.94       807.52 o
   1   0  14       2781.95       3239.92       190.48 o
   2   0  14       1544.29       1339.31       127.91 o
   3   0  14       7507.98       7768.11       369.46 o
   4   0  14      11713.50      11121.58       907.88 o
   5   0  14      14402.88      14411.32       626.83 o
   6   0  14         16.32          0.00        91.67 o
   7   0  14       1281.05       1524.25       304.19 o
   8   0  14       4618.20       4637.56       536.31 o
  -8   1  14       5274.68       5690.81       590.10 o
  -7   1  14       2802.57       2763.85       383.22 o
  -6   1  14       3241.84       3169.43       300.48 o
  -5   1  14       5743.80       5358.45       366.24 o
  -4   1  14      17895.14      18170.17       694.92 o
  -3   1  14       5229.02       4865.08       219.29 o
  -2   1  14        735.53        796.90        98.26 o
  -1   1  14       7638.56       7376.61       270.23 o
   0   1  14      15594.98      16833.45       482.51 o
   1   1  14       7611.32       6872.81       262.85 o
   2   1  14       1340.07       1386.72       145.03 o
   3   1  14       5656.84       5114.64       310.37 o
   4   1  14      18662.30      19093.59       731.62 o
   5   1  14       6043.81       6431.20       408.07 o
   6   1  14       2905.39       3041.88       366.46 o
   7   1  14       3173.11       3178.82       421.51 o
   8   1  14       5066.82       6187.87      1066.64 o
  -7   2  14        912.65        777.33       228.69 o
  -6   2  14       6833.13       6963.73       448.25 o
  -5   2  14      12120.03      12752.57       524.20 o
  -4   2  14       6961.57       6722.98       300.25 o
  -3   2  14      10986.21      10769.64       534.52 o
  -2   2  14      11384.75      10663.84       383.66 o
  -1   2  14       5278.24       5646.40       253.60 o
   0   2  14       8112.44       7587.50       333.36 o
   1   2  14       4277.91       4236.51       223.12 o
   2   2  14      11231.47      10746.60       421.73 o
   3   2  14      11133.90      11491.40       485.37 o
   4   2  14       6603.07       6544.90       409.73 o
   5   2  14      11950.45      13111.18       596.77 o
   6   2  14       6298.29       6641.29       423.20 o
   7   2  14       1510.98       1986.53       338.48 o
  -7   3  14       9597.34       9993.41       572.87 o
  -6   3  14       5737.00       5869.81       496.30 o
  -5   3  14       3467.39       3249.44       244.63 o
  -4   3  14      13533.37      13706.03       434.00 o
  -3   3  14       7292.50       6929.23       280.70 o
  -2   3  14       5399.83       5145.27       234.93 o
  -1   3  14      14084.66      14646.28       472.07 o
   0   3  14       5815.64       5504.88       365.16 o
   1   3  14      14367.58      13101.39       571.27 o
   2   3  14       6692.38       6460.15       395.29 o
   3   3  14       8182.74       7337.30       629.97 o
   4   3  14      13718.61      13441.34       627.09 o
   5   3  14       2805.87       3181.23       671.47 o
   6   3  14       4621.81       4261.27       458.08 o
   7   3  14       9745.01      10709.58       755.04 o
  -7   4  14       3263.85       3436.82       500.29 o
  -6   4  14       7715.39       7275.02       453.49 o
  -5   4  14       8308.45       7837.04       328.51 o
  -4   4  14        521.97        433.63       106.84 o
  -3   4  14       8603.82       8667.43       316.10 o
  -2   4  14      18675.00      18799.56       715.89 o
  -1   4  14       2118.27       2284.51       182.80 o
   0   4  14       1579.71       1281.25       134.36 o
   1   4  14       2235.46       2610.70       192.87 o
   2   4  14      15938.50      15765.57       625.97 o
   3   4  14       9682.57       9709.94       716.78 o
   4   4  14       1208.29       1457.36       204.85 o
   5   4  14       8197.83       9188.61       530.96 o
   6   4  14       9372.18       9691.19       665.87 o
   7   4  14       3165.28       3880.14       459.59 o
  -7   5  14       5745.61       5625.06       416.65 o
  -6   5  14       5223.18       5508.92       390.57 o
  -5   5  14       5158.30       4931.60       351.84 o
  -4   5  14       2117.99       2461.95       179.93 o
  -3   5  14       9555.45       9514.80       401.92 o
  -2   5  14       6749.41       7628.09       719.45 o
  -1   5  14       3789.10       3785.13       255.13 o
   0   5  14         45.61        188.66        81.24 o
   1   5  14       3891.01       3483.69       269.06 o
   2   5  14       7349.40       7751.50       413.97 o
   3   5  14       9487.06       9916.16       568.74 o
   4   5  14       2269.27       1825.89       250.12 o
   5   5  14       4526.90       3924.37       353.07 o
   6   5  14       4394.24       4422.85       391.61 o
   7   5  14       5793.88       5692.60       567.78 o
  -6   6  14       5739.82       5383.19       391.89 o
  -5   6  14       2154.19       2226.91       240.05 o
  -4   6  14       1452.51       1634.44       178.70 o
  -3   6  14       3010.72       3550.61       261.98 o
  -2   6  14       9822.53       8585.03       552.92 o
  -1   6  14       9087.75       9094.27       392.65 o
   0   6  14        233.07        249.19        90.49 o
   1   6  14       9817.58      10253.41       449.16 o
   2   6  14      10259.02      10492.53       608.93 o
   3   6  14       4048.97       4173.14       309.35 o
   4   6  14       1692.85       1878.28       226.58 o
   5   6  14       1788.58       2635.54       540.82 o
   6   6  14       6157.45       5836.15       438.14 o
  -5   7  14       2888.14       2833.57       276.59 o
  -4   7  14       2816.47       3255.74       285.87 o
  -3   7  14       7432.60       7949.49       394.15 o
  -2   7  14       5136.36       5493.61       396.20 o
  -1   7  14       5061.91       3800.42       514.87 o
   0   7  14       8257.15       7680.26       864.72 o
   1   7  14       4770.92       3716.23       467.85 o
   2   7  14       5871.00       5490.29       297.00 o
   3   7  14       7039.53       7071.55       959.44 o
   4   7  14       3011.07       2757.98       365.52 o
   5   7  14       3046.72       2678.25       391.52 o
  -4   8  14       1168.19       1244.01       286.93 o
  -3   8  14       2771.27       2107.65       408.43 o
  -2   8  14       4493.44       4982.80       508.98 o
  -1   8  14      10392.33       9861.07       699.25 o
   0   8  14       3682.73       3511.32       402.09 o
   1   8  14      10340.09      10914.57       717.12 o
   2   8  14       5774.40       5779.04       514.40 o
   3   8  14       2450.42       2676.36       374.66 o
   4   8  14       1168.68       1277.81       279.75 o
  -3   9  14       3180.87       3586.41       448.07 o
  -2   9  14        837.64        503.35       167.70 o
  -1   9  14       1710.89       1647.76       790.93 o
   0   9  14      12089.68      11478.09       781.70 o
   1   9  14       1899.57       2393.33       358.69 o
   2   9  14       1291.21       1163.58       251.14 o
   3   9  14       2733.10       3077.22       403.56 o
   1   0  15       1593.13       1761.73       158.12 o
   2   0  15      32165.24      29649.43       960.25 o
   3   0  15       1104.81       1377.94       198.91 o
   4   0  15       1460.01       1706.42       347.00 o
   5   0  15          4.59        147.79       105.65 o
   6   0  15      13629.45      13765.08      1417.52 o
   7   0  15        677.65        518.82       586.72 o
  -7   1  15       7010.47       6539.96       607.91 o
  -6   1  15        940.53        906.60       229.28 o
  -5   1  15       7422.86       7365.30       456.41 o
  -4   1  15       3463.05       3417.80       300.54 o
  -3   1  15      20311.24      20799.34       627.20 o
  -2   1  15       3490.43       3791.68       231.72 o
  -1   1  15      10343.54      10723.18       398.37 o
   0   1  15       1443.69       1533.09       144.94 o
   1   1  15       9225.23       9007.19       405.05 o
   2   1  15       3110.56       3042.69       246.01 o
   3   1  15      20430.03      19605.12       798.69 o
   4   1  15       3451.53       3768.96       372.23 o
   5   1  15       6828.54       7355.72       461.62 o
   6   1  15       1254.04       1855.59       314.84 o
   7   1  15       7783.74       8620.99       705.31 o
  -7   2  15       1665.51       1953.78       340.43 o
  -6   2  15       6473.25       6725.56       904.97 o
  -5   2  15       6995.47       7263.02       388.89 o
  -4   2  15       1874.42       2089.96       176.41 o
  -3   2  15       4459.00       4303.90       268.59 o
  -2   2  15      22262.40      20439.98       643.32 o
  -1   2  15       5310.51       5838.67       403.70 o
   0   2  15        330.03        198.29        79.14 o
   1   2  15       5704.51       5405.15       310.97 o
   2   2  15      21663.88      20113.37       666.89 o
   3   2  15       4925.52       4700.88       366.48 o
   4   2  15       2520.22       3258.33       918.37 o
   5   2  15       5965.23       5992.99       782.96 o
   6   2  15       6721.53       6761.02       577.09 o
   7   2  15       1643.40       1370.94       293.10 o
  -7   3  15       5821.91       6673.44       473.37 o
  -6   3  15        705.45        404.65       136.99 o
  -5   3  15        773.31        843.47       144.29 o
  -4   3  15      15264.47      15162.47       481.25 o
  -3   3  15       2413.88       2259.98       170.19 o
  -2   3  15        655.05        647.68       104.43 o
  -1   3  15       6216.73       6526.98       326.07 o
   0   3  15       8703.28       8701.11       377.80 o
   1   3  15       5273.95       5090.52       296.18 o
   2   3  15        472.59        300.30       100.24 o
   3   3  15       2474.68       2080.43       247.07 o
   4   3  15      15379.21      15227.35       697.51 o
   5   3  15        689.28        699.77       222.93 o
   6   3  15        341.98        646.04       272.35 o
   7   3  15       6257.74       6551.68       614.31 o
  -7   4  15       2097.51       1566.40       342.84 o
  -6   4  15        704.31        688.65       195.85 o
  -5   4  15      12369.89      12225.08       591.49 o
  -4   4  15        535.04        565.57       112.35 o
  -3   4  15       5574.75       5148.88       255.65 o
  -2   4  15       8005.83       8222.07       333.65 o
  -1   4  15      16534.86      16738.51       530.08 o
   0   4  15        508.56        373.84        93.94 o
   1   4  15      15843.23      16174.33       634.64 o
   2   4  15       7940.61       7811.67       448.37 o
   3   4  15       6029.33       5615.23       394.23 o
   4   4  15        616.50        425.82       131.70 o
   5   4  15      12040.59      12784.30       657.18 o
   6   4  15       1021.83       1039.61       266.46 o
   7   4  15       2922.91       3559.13       454.45 o
  -6   5  15       1393.56       1402.07       208.11 o
  -5   5  15       1207.84       1285.70       198.11 o
  -4   5  15      23535.71      24435.65       853.02 o
  -3   5  15        765.46        639.83       105.37 o
  -2   5  15        231.76        213.83        88.38 o
  -1   5  15       1733.15       1638.93       169.17 o
   0   5  15      22246.18      22847.96       672.36 o
   1   5  15       1684.02       1595.58       191.32 o
   2   5  15        125.85        174.40        89.29 o
   3   5  15        616.49        451.39       131.47 o
   4   5  15      23095.55      22341.27       856.79 o
   5   5  15       1601.55       1200.02       282.15 o
   6   5  15       1035.46        642.69       152.60 o
  -6   6  15       1024.72        777.75       186.23 o
  -5   6  15      10677.48      10879.35       554.56 o
  -4   6  15       2192.12       1826.41       227.85 o
  -3   6  15       4779.60       4996.44       323.43 o
  -2   6  15       1833.54       1982.31       206.56 o
  -1   6  15      10265.32      10885.03       392.55 o
   0   6  15         65.61         39.85        59.68 o
   1   6  15       9944.30       9864.04       463.04 o
   2   6  15       1496.40       1556.24       191.40 o
   3   6  15       4333.34       4129.09       317.00 o
   4   6  15       2350.81       1816.44       226.34 o
   5   6  15      10672.81      11280.16       614.59 o
   6   6  15       1064.78        648.27       530.17 o
  -5   7  15       1541.89       1581.14       291.82 o
  -4   7  15       7404.37       7926.84       657.00 o
  -3   7  15       1390.93        932.84       194.69 o
  -2   7  15         95.51        139.95       160.87 o
  -1   7  15       2380.75       2673.26       361.05 o
   0   7  15      14205.73      14782.21       839.08 o
   1   7  15       2165.73       2206.01       324.55 o
   2   7  15         47.87        412.76       193.91 o
   3   7  15       1712.21       1939.45       327.96 o
   4   7  15       6672.92       6259.32      1224.22 o
   5   7  15       1436.02        728.73       214.39 o
  -4   8  15        266.61        529.17       205.42 o
  -3   8  15       2737.60       2742.12       633.15 o
  -2   8  15       8318.55       8812.54       694.33 o
  -1   8  15       3025.86       2998.40       456.13 o
   0   8  15         55.13        356.32       209.52 o
   1   8  15       3906.47       4205.93       457.74 o
   2   8  15       7181.51       7394.67       598.72 o
   3   8  15       2613.12       2491.83       369.48 o
   4   8  15        375.08        527.47       299.49 o
  -2   9  15        117.10         93.00       118.83 o
  -1   9  15       7284.23       7060.71       634.77 o
   0   9  15        955.65       1338.41       276.46 o
   1   9  15       7963.12      10059.25       728.75 o
   2   9  15        146.19        158.88       147.06 o
   0   0  16       7225.56       7910.65       521.39 o
   1   0  16       4450.63       4039.59       302.08 o
   2   0  16        246.55        251.61       145.19 o
   3   0  16       8797.39       7319.56       573.06 o
   4   0  16      16094.22      16679.60       899.29 o
   5   0  16       8721.14       8783.57       654.98 o
   6   0  16       1051.81       1546.02       310.42 o
   7   0  16        469.96        479.66       240.24 o
  -7   1  16       1019.21        929.75       269.78 o
  -6   1  16       2815.97       3282.13       416.50 o
  -5   1  16       7389.49       8127.62       494.93 o
  -4   1  16      21315.00      21699.01      1038.78 o
  -3   1  16       7406.24       7386.23       507.99 o
  -2   1  16       1584.56       1169.57       176.14 o
  -1   1  16       6872.21       7366.54       409.29 o
   0   1  16       4178.94       4564.80       314.59 o
   1   1  16       4868.33       4818.61       380.14 o
   2   1  16       1781.18       1392.80       247.80 o
   3   1  16       7074.29       6763.30       585.71 o
   4   1  16      20994.67      21342.09      1041.47 o
   5   1  16       7897.38       8911.39      1138.80 o
   6   1  16       2842.77       2898.55       406.82 o
   7   1  16       1853.80       1882.50       333.32 o
  -7   2  16       1804.39       1806.04       345.55 o
  -6   2  16       3107.78       3052.38       402.92 o
  -5   2  16       6939.69       7083.52       470.63 o
  -4   2  16      11360.19      11605.31       598.45 o
  -3   2  16      12449.39      11837.31       501.59 o
  -2   2  16       1971.52       1704.16       218.53 o
  -1   2  16       3416.82       3149.21       235.33 o
   0   2  16       9555.15      11053.95       444.73 o
   1   2  16       3561.97       3390.81       251.17 o
   2   2  16       2467.04       2552.96       237.19 o
   3   2  16      12474.00      11610.15       734.28 o
   4   2  16      11591.87      12211.02       766.13 o
   5   2  16       6376.70       6665.01       576.44 o
   6   2  16       2698.00       3084.29       423.64 o
   7   2  16       1918.72       1786.27       417.21 o
  -7   3  16       2110.96       2102.45       362.07 o
  -6   3  16       7804.47       8015.51       513.10 o
  -5   3  16       6160.68       5848.65       428.92 o
  -4   3  16       3258.85       3015.73       241.79 o
  -3   3  16       6105.94       6212.91       351.54 o
  -2   3  16      13041.35      12672.92       496.30 o
  -1   3  16       4650.76       5077.21       292.15 o
   0   3  16        160.23        175.07       107.05 o
   1   3  16       3995.27       3597.36       301.70 o
   2   3  16      11817.16      11305.29       636.94 o
   3   3  16       7095.33       7094.09       469.79 o
   4   3  16       3289.78       3244.27       335.17 o
   5   3  16       5809.50       6252.81       557.50 o
   6   3  16       9452.93       9857.35       737.42 o
   7   3  16       2267.93       3184.48       441.94 o
  -6   4  16       5511.87       5402.38       601.76 o
  -5   4  16       4174.96       4234.23       353.69 o
  -4   4  16       1407.23       1520.70       177.01 o
  -3   4  16       9633.23      10002.83       401.00 o
  -2   4  16       7601.30       7889.56       363.13 o
  -1   4  16       4365.04       4784.49       277.23 o
   0   4  16       1493.30       1614.20       165.08 o
   1   4  16       3395.24       3743.88       254.30 o
   2   4  16       8697.27       8175.17       479.39 o
   3   4  16       8317.31       7598.05       647.47 o
   4   4  16       1115.63        809.61       162.73 o
   5   4  16       3862.53       3848.22       391.26 o
   6   4  16       4403.88       5222.30       877.36 o
  -6   5  16       5241.74       5222.35       409.53 o
  -5   5  16       2626.79       3214.93       306.83 o
  -4   5  16        572.80        637.26       149.09 o
  -3   5  16       4355.93       4270.16       296.31 o
  -2   5  16       9666.53       9513.87       429.23 o
  -1   5  16       8519.14       8789.12       368.96 o
   0   5  16        255.40        600.48       109.96 o
   1   5  16       9024.42       9338.70       490.53 o
   2   5  16       8552.28       8476.54       475.01 o
   3   5  16       5338.90       5421.63       399.23 o
   4   5  16        682.04        387.18       124.38 o
   5   5  16       2335.99       2727.54       306.12 o
   6   5  16       6879.05       7360.83       537.66 o
  -5   6  16        988.87       1086.63       199.33 o
  -4   6  16        920.25        937.05       179.23 o
  -3   6  16       4733.16       4102.65       309.13 o
  -2   6  16       8003.31       8415.86       441.80 o
  -1   6  16       8582.96       8797.46       422.24 o
   0   6  16        363.38        240.74       174.64 o
   1   6  16       7490.64       7153.30       411.48 o
   2   6  16       8835.45       8447.48       460.12 o
   3   6  16       3704.19       3488.55       309.67 o
   4   6  16       1081.19        827.85       173.82 o
   5   6  16       1240.78        964.86       200.08 o
  -4   7  16        222.20        223.45       339.89 o
  -3   7  16       3095.46       2644.22       335.55 o
  -2   7  16       7109.69       6610.51       585.39 o
  -1   7  16       9864.58      10602.70       724.79 o
   0   7  16       1909.18       2073.45       322.71 o
   1   7  16       9476.89       9301.29       655.64 o
   2   7  16       6848.67       6810.74       566.90 o
   3   7  16       2732.09       2598.97       368.40 o
   4   7  16         72.74        103.16       145.34 o
  -3   8  16       2761.89       2521.40       474.02 o
  -2   8  16       2261.63       1866.94       354.97 o
  -1   8  16       4750.17       4861.38       507.43 o
   0   8  16      10356.51      10990.14       751.76 o
   1   8  16       4555.09       4992.59       493.41 o
   2   8  16       2419.78       3171.58       406.77 o
   3   8  16       2183.67       2088.84       431.08 o
   0   9  16       5467.14       6041.87       581.99 o
   1   0  17       6725.88       7274.22       509.62 o
   2   0  17        144.69          0.00       123.17 o
   3   0  17      19289.03      17341.43      1233.42 o
   4   0  17         53.60         46.21       123.18 o
   5   0  17       6668.40       7016.12       607.27 o
   6   0  17       1904.98       2319.92       389.11 o
   7   0  17       6170.80       6253.70       622.04 o
  -7   1  17        409.68        374.56       410.04 o
  -6   1  17      10162.92      10559.78      1475.67 o
  -5   1  17       2373.46       2524.86       391.96 o
  -4   1  17        889.19        910.54       352.22 o
  -3   1  17       2358.59       2273.07       271.53 o
  -2   1  17      20762.74      19623.10       953.82 o
  -1   1  17       1764.50       2176.62       225.31 o
   0   1  17          8.67         18.04       111.45 o
   1   1  17       2197.55       2355.54       284.12 o
   2   1  17      20979.53      20423.27       969.87 o
   3   1  17       2263.50       1951.94       605.48 o
   4   1  17        989.06        680.77       209.73 o
   5   1  17       2591.56       2831.93       403.60 o
   6   1  17       9723.44      11135.18      1001.38 o
   7   1  17        376.55        439.04       218.41 o
  -6   2  17        315.78        110.20       323.54 o
  -5   2  17       4039.56       3438.40       761.52 o
  -4   2  17       8388.57       8553.82       529.86 o
  -3   2  17      10867.94      11110.32       600.52 o
  -2   2  17       1724.39       1484.25       181.33 o
  -1   2  17       4932.74       5525.32       352.45 o
   0   2  17       6530.46       6869.83       371.51 o
   1   2  17       3844.29       4138.44       288.94 o
   2   2  17       1452.12        978.77       172.45 o
   3   2  17      11473.99      10126.74       711.45 o
   4   2  17       8428.47       8392.01       661.18 o
   5   2  17       3620.99       3777.40       462.51 o
   6   2  17        594.36        891.19       253.13 o
  -6   3  17       5085.70       5616.46       439.66 o
  -5   3  17       9516.41       9353.41       560.85 o
  -4   3  17        911.65        960.12       188.34 o
  -3   3  17       5198.67       4994.72       382.74 o
  -2   3  17      12835.77      12646.34       543.55 o
  -1   3  17       9002.48       9441.78       502.70 o
   0   3  17        426.47        575.73       153.03 o
   1   3  17       9150.49       8645.27       518.11 o
   2   3  17      14390.70      13505.68       608.71 o
   3   3  17       5835.86       4886.70       404.57 o
   4   3  17        956.91       1171.91       271.33 o
   5   3  17      10097.21      10589.67       760.63 o
   6   3  17       4356.96       3940.59       480.00 o
  -6   4  17        607.01        513.67       198.88 o
  -5   4  17         63.36        211.68       149.31 o
  -4   4  17      18287.44      17712.71      1316.51 o
  -3   4  17       1036.41       1167.62       161.84 o
  -2   4  17        585.80        583.31       107.12 o
  -1   4  17       2078.12       2321.79       225.44 o
   0   4  17      15698.84      15946.33       549.26 o
   1   4  17       2025.55       1533.01       258.30 o
   2   4  17        393.17        113.23       102.95 o
   3   4  17        876.69        947.25       180.07 o
   4   4  17      18273.79      17774.25       814.52 o
   5   4  17        111.74        274.46       156.53 o
   6   4  17        717.58        899.19       261.11 o
  -5   5  17       8376.06       8820.57       545.00 o
  -4   5  17        228.51         42.26       131.25 o
  -3   5  17       4275.90       3421.31       292.67 o
  -2   5  17        472.87        674.01       136.90 o
  -1   5  17      11222.75      10855.37       395.21 o
   0   5  17       1176.38       1251.58       190.78 o
   1   5  17      11960.52      11400.06       722.04 o
   2   5  17        462.11        523.73       131.15 o
   3   5  17       5387.63       5258.97       407.18 o
   4   5  17        242.83        121.16       140.91 o
   5   5  17       8166.29       6908.11       671.84 o
  -5   6  17        895.41        847.57       191.76 o
  -4   6  17       9334.72       9772.39       701.40 o
  -3   6  17        736.54        247.80       143.03 o
  -2   6  17        731.18        592.44       140.80 o
  -1   6  17        489.05        572.91       115.72 o
   0   6  17      18941.21      18738.91       684.04 o
   1   6  17        341.52        380.50       122.81 o
   2   6  17        564.07        459.69       134.52 o
   3   6  17        971.09        807.18       235.88 o
   4   6  17       9797.19       9264.95       746.96 o
   5   6  17        982.18       1095.70       268.78 o
  -4   7  17        188.82        411.27       241.07 o
  -3   7  17       3124.26       2432.82       452.24 o
  -2   7  17       4598.47       4295.13       541.49 o
  -1   7  17       4508.13       4978.79       514.24 o
   0   7  17        227.71        361.60       162.34 o
   1   7  17       5059.98       5772.78       533.71 o
   2   7  17       4416.17       5124.42       496.67 o
   3   7  17       3022.35       3098.40       411.73 o
   4   7  17        125.54          0.00       231.42 o
  -2   8  17        146.31          0.00       165.88 o
  -1   8  17       5081.96       4555.73       589.93 o
   0   8  17       7901.30       8291.32       676.36 o
   1   8  17       5443.51       5405.16       765.54 o
   2   8  17        144.43        308.92       225.32 o
   0   0  18      14628.44      15861.54      1069.72 o
   1   0  18       7754.11       8673.29       562.00 o
   2   0  18        452.92         14.45       125.31 o
   3   0  18       1379.05       1225.35       206.52 o
   4   0  18      16416.03      15973.88       953.16 o
   5   0  18       5166.82       5801.60       622.03 o
   6   0  18       2068.89       2310.19       405.90 o
  -6   1  18         66.21        194.12       196.03 o
  -5   1  18       7679.67       7945.22       672.69 o
  -4   1  18       9766.13       9525.08       731.11 o
  -3   1  18       6297.26       5665.35       449.93 o
  -2   1  18       3365.27       3639.16       399.05 o
  -1   1  18       5163.41       5676.84       453.99 o
   0   1  18      10478.46      11207.45       621.16 o
   1   1  18       5492.54       5813.85       461.17 o
   2   1  18       2630.35       2632.22       349.38 o
   3   1  18       6291.16       5278.53       530.67 o
   4   1  18      10059.62      10703.87       776.26 o
   5   1  18       7809.55       8331.79       753.68 o
   6   1  18        384.14        486.16       233.96 o
  -6   2  18       3506.10       3241.98       453.33 o
  -5   2  18       3389.39       3935.14       478.41 o
  -4   2  18       8226.15       7637.29       647.57 o
  -3   2  18       1097.12       1022.82       192.73 o
  -2   2  18       3582.42       3559.57       328.59 o
  -1   2  18       8658.83       8583.26       406.26 o
   0   2  18       3416.83       4045.61       277.26 o
   1   2  18       8150.71       8326.79       471.08 o
   2   2  18       3018.97       2776.66       348.52 o
   3   2  18       1590.18       1258.10       372.32 o
   4   2  18       8027.17       7001.60       627.62 o
   5   2  18       2779.08       3480.73       462.79 o
   6   2  18       3802.83       3387.68       479.40 o
  -6   3  18       1883.74       1809.74       343.18 o
  -5   3  18       5269.38       5531.87       623.05 o
  -4   3  18       1798.53       1783.47       244.76 o
  -3   3  18       8107.52       6752.62       482.75 o
  -2   3  18       4304.47       4374.60       299.61 o
  -1   3  18       2464.76       3014.26       314.20 o
   0   3  18       6698.01       7751.82       441.40 o
   1   3  18       1877.84       1848.93       254.26 o
   2   3  18       4055.62       3965.48       296.61 o
   3   3  18       7989.17       7559.68       702.99 o
   4   3  18       1588.60       1317.98       373.59 o
   5   3  18       4533.15       4186.71       503.13 o
   6   3  18       2299.79       1987.86       369.62 o
  -5   4  18       2801.56       2820.34       318.11 o
  -4   4  18       1107.51       1290.59       215.08 o
  -3   4  18       5949.33       6045.86       449.34 o
  -2   4  18       7963.86       7475.65       408.06 o
  -1   4  18       5135.24       6063.87       406.26 o
   0   4  18        184.03        230.10       130.26 o
   1   4  18       4578.87       4549.49       310.15 o
   2   4  18       7616.98       7491.65       663.93 o
   3   4  18       4795.88       4484.17       578.34 o
   4   4  18       1187.32       1060.16       224.40 o
   5   4  18       3051.02       2761.23       788.19 o
  -5   5  18       1167.52       1089.17       221.21 o
  -4   5  18       1525.14       1409.13       225.66 o
  -3   5  18       4055.11       4042.67       325.31 o
  -2   5  18      10164.58      11370.62       571.56 o
  -1   5  18       6359.70       6847.40       364.56 o
   0   5  18       1259.23       1233.89       178.27 o
   1   5  18       5218.00       4974.13       507.37 o
   2   5  18      10420.31       9743.13       554.41 o
   3   5  18       3204.73       2818.22       342.61 o
   4   5  18       1205.68        634.52       161.23 o
   5   5  18       1189.26       1002.98       215.75 o
  -4   6  18        264.49         46.28       192.29 o
  -3   6  18       7436.23       7564.19       764.85 o
  -2   6  18       7515.26       7520.83       646.79 o
  -1   6  18       4544.28       4558.30      1117.16 o
   0   6  18       1356.67       2031.66       325.10 o
   1   6  18       3969.23       4240.87       347.56 o
   2   6  18       7192.79       6607.40       440.20 o
   3   6  18       7154.15       6254.43       599.45 o
   4   6  18        172.85        193.10       179.09 o
  -3   7  18       1857.80       1723.40       412.34 o
  -2   7  18       5162.44       5828.68       586.93 o
  -1   7  18       5920.49       6723.70       608.10 o
   0   7  18       1873.61       1864.39       345.61 o
   1   7  18       6483.73       6656.26       589.71 o
   2   7  18       4388.36       5024.72       552.28 o
   3   7  18       1601.25       1864.55       712.81 o
   0   8  18       2855.66       3248.57       429.61 o
   1   0  19       1080.73       1064.33       230.68 o
   2   0  19      14499.79      16643.59       888.52 o
   3   0  19       1963.92       1929.11       260.10 o
   4   0  19         94.09        192.27       166.19 o
   5   0  19        970.84       1066.76       293.30 o
   6   0  19      11395.85      11697.51      1205.13 o
  -6   1  19        302.86        614.84       230.20 o
  -5   1  19       4098.99       4008.29       505.52 o
  -4   1  19       1640.58       1446.15       376.00 o
  -3   1  19       8281.64       7600.80       627.65 o
  -2   1  19         95.97          0.00       144.59 o
  -1   1  19       6305.24       7361.88       528.82 o
   0   1  19       3785.82       4138.12       410.17 o
   1   1  19       6286.00       6695.37       649.63 o
   2   1  19         75.42          0.00       271.48 o
   3   1  19       8401.88       7476.82       647.47 o
   4   1  19       2127.97       1961.07       346.50 o
   5   1  19       3710.53       4771.90       556.12 o
   6   1  19        454.46          0.00       192.65 o
  -5   2  19       5476.83       4747.33       553.57 o
  -4   2  19        345.22        320.33       355.70 o
  -3   2  19       2695.36       2313.32       587.79 o
  -2   2  19      12495.53      13623.58       662.33 o
  -1   2  19       4357.40       5281.00       378.06 o
   0   2  19        725.71       1083.99       179.74 o
   1   2  19       4031.19       3873.43       379.72 o
   2   2  19      13846.13      13884.74       812.82 o
   3   2  19       2669.92       2070.33       552.15 o
   4   2  19        177.05          0.00       161.82 o
   5   2  19       5411.04       4124.48       590.20 o
  -5   3  19       2384.46       2769.41       402.97 o
  -4   3  19      12439.52      12195.53       833.40 o
  -3   3  19       4086.97       4276.12       394.31 o
  -2   3  19        473.67        666.93       156.56 o
  -1   3  19       5178.78       5626.24       332.12 o
   0   3  19      15154.07      15957.52       585.40 o
   1   3  19       4847.62       4906.87       377.14 o
   2   3  19        405.06        224.95       117.69 o
   3   3  19       4363.27       4033.16       476.75 o
   4   3  19      13320.52      12190.58      1331.15 o
   5   3  19       2265.55       2356.47       403.75 o
  -5   4  19       8459.18       9091.96       602.03 o
  -4   4  19         12.38          0.00       142.26 o
  -3   4  19       4259.41       3639.87       364.45 o
  -2   4  19       2347.32       2936.04       299.75 o
  -1   4  19       8075.82       8153.35       465.05 o
   0   4  19         60.97        171.67        92.99 o
   1   4  19       9248.66       8768.82       503.12 o
   2   4  19       2589.17       2767.88       312.12 o
   3   4  19       5417.13       5190.91       543.76 o
   4   4  19         29.85        134.94       171.94 o
   5   4  19       7803.76       8260.07       907.85 o
  -4   5  19      10004.95       9043.42       594.19 o
  -3   5  19        333.16        290.44       137.73 o
  -2   5  19        261.96        399.92       163.34 o
  -1   5  19         86.27        491.59       156.92 o
   0   5  19      13155.98      13270.65       691.75 o
   1   5  19        104.51        348.19       162.19 o
   2   5  19        157.82        212.11       127.81 o
   3   5  19        262.04        220.76       201.65 o
   4   5  19      10671.98      11368.97       782.64 o
  -2   6  19        876.37       1010.01       498.08 o
  -1   6  19       5708.26       5589.73       550.23 o
   0   6  19        588.91        452.45       556.17 o
   1   6  19       5915.68       6317.15       799.38 o
   2   6  19        966.77       1384.70       290.81 o
   3   6  19       3246.33       3439.75       469.86 o
  -2   7  19        207.05        332.32       331.05 o
  -1   7  19       2250.12       1976.89       351.61 o
   0   7  19       8262.98       8296.54      1348.97 o
   1   7  19       2446.50       2985.06       652.65 o
   2   7  19        212.71        383.69       173.13 o
   0   0  20      10540.34      10473.95       893.11 o
   1   0  20      11886.97      12971.18       721.48 o
   2   0  20       1630.23       1553.10       523.67 o
   3   0  20       4024.59       3660.49       377.21 o
   4   0  20       4767.88       4654.44       557.72 o
   5   0  20       5525.60       5326.56       621.62 o
  -5   1  20       3488.34       3843.41       504.45 o
  -4   1  20       4795.79       4206.21       741.35 o
  -3   1  20       1894.53       2124.97       327.30 o
  -2   1  20        393.37        457.55       164.89 o
  -1   1  20       8177.66       8677.70       582.15 o
   0   1  20      15232.75      17600.28       837.24 o
   1   1  20       8142.60       8865.39       943.22 o
   2   1  20        269.70        187.03       145.32 o
   3   1  20       2301.05       2280.51       602.46 o
   4   1  20       4940.52       3405.06       839.37 o
   5   1  20       3315.35       3250.61       476.51 o
  -5   2  20       3372.20       3402.00       470.31 o
  -4   2  20       1914.13       1332.40       415.40 o
  -3   2  20       2764.21       2736.21       754.69 o
  -2   2  20       1728.33       1554.63       280.34 o
  -1   2  20       5230.07       6052.44       476.37 o
   0   2  20       9040.71      10983.65       639.43 o
   1   2  20       5923.01       6308.43       493.77 o
   2   2  20       1503.09       1598.69       290.41 o
   3   2  20       3325.50       3070.56       428.58 o
   4   2  20       1543.34       1488.40       338.52 o
   5   2  20       2800.15       2357.14       407.23 o
  -4   3  20       2115.42       2090.51       300.35 o
  -3   3  20       1840.03       1496.46       339.54 o
  -2   3  20       3197.75       3683.82       383.19 o
  -1   3  20       5819.59       5941.85       406.99 o
   0   3  20       3130.62       3433.94       312.51 o
   1   3  20       5354.09       5372.55       394.42 o
   2   3  20       4033.59       3772.13       493.04 o
   3   3  20       1283.44        951.69       339.15 o
   4   3  20       1963.20       1753.90       328.27 o
  -4   4  20        455.71        141.91       169.29 o
  -3   4  20       3384.68       3419.06       345.24 o
  -2   4  20       8264.16       8537.96       518.27 o
  -1   4  20       2456.99       2353.47       262.71 o
   0   4  20       1562.86       1499.63       273.43 o
   1   4  20       2542.08       2639.95       295.95 o
   2   4  20       7903.54       6456.44       606.02 o
   3   4  20       3860.96       3260.98       369.23 o
   4   4  20        263.67         75.13       256.54 o
  -3   5  20       6763.80       6380.12       428.49 o
  -2   5  20       7733.53       8024.91       481.73 o
  -1   5  20       5273.95       5724.40       524.91 o
   0   5  20         43.12         99.00       138.84 o
   1   5  20       4715.23       4210.66       455.29 o
   2   5  20       9324.41       8754.83       554.08 o
   3   5  20       5743.78       5462.75       460.70 o
  -2   6  20       8650.43       8071.59       729.17 o
  -1   6  20       1987.87       2247.37       366.84 o
   0   6  20         54.32        397.43       196.08 o
   1   6  20       2324.61       2594.95       391.33 o
   2   6  20       8341.76       8261.68       691.16 o
   1   0  21       7404.54       8678.65       604.48 o
   2   0  21        281.36        321.38       166.09 o
   3   0  21       3305.62       3686.95       481.38 o
   4   0  21         34.88          0.00       250.59 o
  -4   1  21        171.59        166.49       182.38 o
  -3   1  21        524.53        351.94       161.96 o
  -2   1  21      10520.96      12646.06       786.33 o
  -1   1  21        949.96       1023.97       291.11 o
   0   1  21        107.91       1157.42       243.84 o
   1   1  21       1148.73       1451.97       250.78 o
   2   1  21      10489.97      11514.64       743.18 o
   3   1  21        475.64        565.73       269.07 o
   4   1  21         78.46          0.00       224.52 o
  -4   2  21       5325.90       4047.53       532.72 o
  -3   2  21       4792.08       4913.50       456.15 o
  -2   2  21        479.78        805.89       225.13 o
  -1   2  21       7015.90       7030.04       524.87 o
   0   2  21      10232.95      11290.46       662.02 o
   1   2  21       7100.76       7457.33       549.67 o
   2   2  21        349.65        287.79       155.48 o
   3   2  21       5159.16       4820.46       547.10 o
   4   2  21       5058.45       3527.10       484.68 o
  -4   3  21        127.92          0.00       180.03 o
  -3   3  21       3782.15       3491.09       372.77 o
  -2   3  21       3855.17       4046.89       467.59 o
  -1   3  21       6074.57       6782.24       445.41 o
   0   3  21        267.39        744.10       175.07 o
   1   3  21       6572.35       7304.86       470.72 o
   2   3  21       4551.70       4815.54       891.30 o
   3   3  21       3516.02       3368.71       803.73 o
   4   3  21         42.25        161.35       187.28 o
  -3   4  21       3363.43       4034.32       352.35 o
  -2   4  21        296.57        391.26       146.75 o
  -1   4  21        761.34        940.81       180.51 o
   0   4  21      12380.69      12389.94       744.48 o
   1   4  21        623.40       1021.24       196.22 o
   2   4  21        267.39        347.51       154.97 o
   3   4  21       3086.26       3105.06       398.60 o
  -2   5  21          7.60         43.04       181.14 o
  -1   5  21       4981.98       5569.39       581.27 o
   0   5  21         40.39        390.00       203.41 o
   1   5  21       6037.03       6611.10       478.78 o
   2   5  21         24.89         13.36       166.11 o
   0   0  22      15892.55      18671.52      1260.94 o
   1   0  22       3056.57       3957.04       409.56 o
   2   0  22        395.53        367.50       165.85 o
   3   0  22       2804.18       2692.53       408.61 o
   4   0  22       4599.80       3544.45       506.29 o
  -3   1  22       1711.49       2018.97       626.69 o
  -2   1  22        580.53        705.00       219.10 o
  -1   1  22       8638.39       9845.39       814.05 o
   0   1  22       7423.43       8711.73       590.23 o
   1   1  22       8343.02       9221.26       623.62 o
   2   1  22        916.75       1073.41       275.32 o
   3   1  22       1379.01       1741.54       332.48 o
  -3   2  22       1066.41       1262.83       248.54 o
  -2   2  22        676.73        645.75       288.57 o
  -1   2  22       2913.10       2831.65       489.17 o
   0   2  22       8774.46      10711.76       656.56 o
   1   2  22       3734.30       3504.48       386.19 o
   2   2  22       1026.89        972.39       437.11 o
   3   2  22       1498.49       1016.08       293.66 o
  -3   3  22        544.97        464.48       173.57 o
  -2   3  22       4800.36       5426.67       427.41 o
  -1   3  22       5242.52       6418.02       440.30 o
   0   3  22        811.21        781.48       200.59 o
   1   3  22       5425.34       5197.94       481.16 o
   2   3  22       4778.03       4966.11       509.58 o
   3   3  22        990.73        735.56       709.46 o
  -2   4  22       3636.97       4188.96       372.54 o
  -1   4  22       2902.58       3355.15       317.01 o
   0   4  22        869.99       1306.84       263.96 o
   1   4  22       3539.02       4159.08       372.89 o
   2   4  22       4581.79       5186.62       440.00 o
   1   0  23        126.47        582.56       198.66 o
   2   0  23       8470.40       9244.02       679.89 o
  -2   1  23        733.72        567.62       184.51 o
  -1   1  23       5913.74       7215.41       564.07 o
   0   1  23       2801.33       3101.79       756.90 o
   1   1  23       6154.39       6862.06       549.23 o
   2   1  23        507.17        530.06       425.52 o
  -2   2  23       6898.83       7500.16       603.46 o
  -1   2  23       2894.30       3443.25       393.13 o
   0   2  23          7.72        208.39       155.53 o
   1   2  23       3054.89       3373.33       391.24 o
   2   2  23       6458.08       8184.26       993.67 o
  -1   3  23       2396.47       2571.92       344.08 o
   0   3  23      11229.92      11506.59       691.44 o
   1   3  23       2587.75       2552.85       442.33 o
   0   0  24       4451.66       4680.74       658.21 o
                                                
